# Supplementary material for: Enrichment and characterization of human-associated mucin-degrading microbial consortia by sequential passage
Source: FEMS Microbiol Ecol. 2024 May 24;100(7):fiae078. doi: 10.1093/femsec/fiae078 (PMC11180985; doi:10.1093/femsec/fiae078)
Supplement: fiae078_Supplemental_Files [file fiae078_supplemental_files.zip]

Archive with 15 entries (15 files):
- Mucin Comm Supp data Figure Legends v3.docx
- Supp data Figure1.pdf
- Supp data Figure2.pdf
- Supp data Figure3.pdf
- Supp data Figure4.pdf
- Supp data Figure5.pdf
- Supp data Figure6.pdf
- Supp data Table1.pdf
- Supp data Table11.pdf
- Supp data Table12.pdf
- Supp data Table2.pdf
- Supp data Table3.pdf
- Supp data Table4.xlsx
- Supp data Table5.pdf
- Supp data Table6-10.xlsx
