# Supplementary material for: Enrichment and characterization of human-associated mucin-degrading microbial consortia by sequential passage
Source: FEMS Microbiol Ecol. 2024 May 24;100(7):fiae078. doi: 10.1093/femsec/fiae078 (PMC11180985; doi:10.1093/femsec/fiae078)
Supplement: fiae078_Supplemental_Files [file fiae078_supplemental_files.zip › Supp data Table4.xlsx]

## Sheet: DonorCombined
	Donor 1		Donor 2		Donor 3
Row.names	R2	Pr(>F)	R2	Pr(>F)	R2	Pr(>F)
1_vs_10	0.922379	0.002	0.90545	0.003	0.962889	0.007
1_vs_2	0.821722	0.003	0.839697	0.002	0.8994	0.005
1_vs_3	0.895185	0.002	0.883306	0.002	0.931299	0.002
1_vs_4	0.922977	0.003	0.925755	0.002	0.936905	0.005
1_vs_5	0.932099	0.004	0.910367	0.004	0.953445	0.004
1_vs_6	0.928561	0.003	0.930536	0.003	0.960074	0.001
1_vs_7	0.931605	0.004	0.911809	0.002	0.966312	0.004
1_vs_8	0.937186	0.004	0.92134	0.003	0.964698	0.003
1_vs_9	0.930864	0.004	0.92915	0.005	0.969365	0.001
2_vs_10	0.868694	0.004	0.874961	0.002	0.936079	0.001
2_vs_3	0.706106	0.001	0.746732	0.005	0.718177	0.003
2_vs_4	0.833952	0.004	0.881621	0.003	0.857356	0.003
2_vs_5	0.864249	0.006	0.862081	0.004	0.911355	0.003
2_vs_6	0.865594	0.002	0.904069	0.005	0.924276	0.001
2_vs_7	0.875973	0.002	0.877398	0.004	0.936682	0.007
2_vs_8	0.891363	0.002	0.897493	0.004	0.934296	0.001
2_vs_9	0.879805	0.005	0.915631	0.005	0.944349	0.002
3_vs_10	0.794976	0.003	0.756763	0.003	0.905755	0.005
3_vs_4	0.555439	0.005	0.509489	0.001	0.610892	0.004
3_vs_5	0.69292	0.003	0.620091	0.005	0.807802	0.002
3_vs_6	0.75815	0.002	0.737304	0.005	0.85197	0.004
3_vs_7	0.78432	0.004	0.72449	0.003	0.892183	0.001
3_vs_8	0.825038	0.004	0.783612	0.003	0.896143	0.002
3_vs_9	0.806401	0.003	0.821972	0.003	0.91596	0.002
4_vs_10	0.697178	0.004	0.667351	0.003	0.81079	0.004
4_vs_5	0.324036	0.001	0.312086	0.004	0.416467	0.003
4_vs_6	0.555346	0.006	0.535729	0.003	0.596049	0.005
4_vs_7	0.620421	0.003	0.579575	0.003	0.735165	0.003
4_vs_8	0.707157	0.005	0.68462	0.003	0.764151	0.004
4_vs_9	0.69509	0.003	0.761257	0.003	0.819047	0.006
5_vs_10	0.541155	0.002	0.512137	0.002	0.717113	0.004
5_vs_6	0.23334	0.008	0.200456	0.041	0.217447	0.052
5_vs_7	0.340568	0.003	0.339677	0.002	0.53114	0.004
5_vs_8	0.497615	0.001	0.484399	0.002	0.623797	0.005
5_vs_9	0.515878	0.002	0.602827	0.004	0.724334	0.006
6_vs_10	0.309844	0.001	0.406846	0.002	0.58426	0.005
6_vs_7	0.0664552	0.702	0.143352	0.118	0.27034	0.021
6_vs_8	0.237542	0.009	0.330501	0.002	0.411108	0.003
6_vs_9	0.266024	0.003	0.50706	0.003	0.593047	0.004
7_vs_10	0.247909	0.007	0.224276	0.016	0.402074	0.005
7_vs_8	0.112961	0.258	0.0930201	0.382	0.134589	0.169
7_vs_9	0.148165	0.088	0.227553	0.02	0.390543	0.003
8_vs_10	0.175929	0.032	0.129219	0.157	0.212244	0.039
8_vs_9	0.0587093	0.728	0.0963368	0.405	0.169561	0.07
9_vs_10	0.11144	0.276	0.105823	0.325	0.0877726	0.455
