# Supplementary material for: Enrichment and characterization of human-associated mucin-degrading microbial consortia by sequential passage
Source: FEMS Microbiol Ecol. 2024 May 24;100(7):fiae078. doi: 10.1093/femsec/fiae078 (PMC11180985; doi:10.1093/femsec/fiae078)
Supplement: fiae078_Supplemental_Files [file fiae078_supplemental_files.zip › Supp data Table6-10.xlsx]

## Sheet: Supp6.OF.Days.TukeyHSD
Donor	Nitrogen	term	group1 (Day)	group2 (Day)	null.value	estimate	conf.low	conf.high	p.adj	p.adj.signif
D1	AminoAcids	as.factor(Day)	1	2	0	-72.3333	-96.0408	-48.6258	3.3e-08	****
D1	AminoAcids	as.factor(Day)	1	3	0	-99	-122.708	-75.2925	1.27e-10	****
D1	AminoAcids	as.factor(Day)	1	4	0	-119.667	-143.374	-95.9592	3.52e-12	****
D1	AminoAcids	as.factor(Day)	1	5	0	-122.333	-146.041	-98.6258	2.26e-12	****
D1	AminoAcids	as.factor(Day)	1	6	0	-120.667	-144.374	-96.9592	2.98e-12	****
D1	AminoAcids	as.factor(Day)	1	7	0	-130.667	-154.374	-106.959	6.09e-13	****
D1	AminoAcids	as.factor(Day)	1	8	0	-124	-147.708	-100.292	1.72e-12	****
D1	AminoAcids	as.factor(Day)	1	9	0	-128.333	-152.041	-104.626	8.65e-13	****
D1	AminoAcids	as.factor(Day)	1	10	0	-133.333	-157.041	-109.626	4.17e-13	****
D1	AminoAcids	as.factor(Day)	2	3	0	-26.6667	-50.3742	-2.95916	0.0199	*
D1	AminoAcids	as.factor(Day)	2	4	0	-47.3333	-71.0408	-23.6258	2.7e-05	****
D1	AminoAcids	as.factor(Day)	2	5	0	-50	-73.7075	-26.2925	1.22e-05	****
D1	AminoAcids	as.factor(Day)	2	6	0	-48.3333	-72.0408	-24.6258	2e-05	****
D1	AminoAcids	as.factor(Day)	2	7	0	-58.3333	-82.0408	-34.6258	1.15e-06	****
D1	AminoAcids	as.factor(Day)	2	8	0	-51.6667	-75.3742	-27.9592	7.48e-06	****
D1	AminoAcids	as.factor(Day)	2	9	0	-56	-79.7075	-32.2925	2.18e-06	****
D1	AminoAcids	as.factor(Day)	2	10	0	-61	-84.7075	-37.2925	5.62e-07	****
D1	AminoAcids	as.factor(Day)	3	4	0	-20.6667	-44.3742	3.04084	0.121	ns
D1	AminoAcids	as.factor(Day)	3	5	0	-23.3333	-47.0408	0.374171	0.056	ns
D1	AminoAcids	as.factor(Day)	3	6	0	-21.6667	-45.3742	2.04084	0.0913	ns
D1	AminoAcids	as.factor(Day)	3	7	0	-31.6667	-55.3742	-7.95916	0.00395	**
D1	AminoAcids	as.factor(Day)	3	8	0	-25	-48.7075	-1.2925	0.0336	*
D1	AminoAcids	as.factor(Day)	3	9	0	-29.3333	-53.0408	-5.62583	0.00845	**
D1	AminoAcids	as.factor(Day)	3	10	0	-34.3333	-58.0408	-10.6258	0.00165	**
D1	AminoAcids	as.factor(Day)	4	5	0	-2.66667	-26.3742	21.0408	1	ns
D1	AminoAcids	as.factor(Day)	4	6	0	-1	-24.7075	22.7075	1	ns
D1	AminoAcids	as.factor(Day)	4	7	0	-11	-34.7075	12.7075	0.813	ns
D1	AminoAcids	as.factor(Day)	4	8	0	-4.33333	-28.0408	19.3742	1	ns
D1	AminoAcids	as.factor(Day)	4	9	0	-8.66667	-32.3742	15.0408	0.944	ns
D1	AminoAcids	as.factor(Day)	4	10	0	-13.6667	-37.3742	10.0408	0.583	ns
D1	AminoAcids	as.factor(Day)	5	6	0	1.66667	-22.0408	25.3742	1	ns
D1	AminoAcids	as.factor(Day)	5	7	0	-8.33333	-32.0408	15.3742	0.955	ns
D1	AminoAcids	as.factor(Day)	5	8	0	-1.66667	-25.3742	22.0408	1	ns
D1	AminoAcids	as.factor(Day)	5	9	0	-6	-29.7075	17.7075	0.995	ns
D1	AminoAcids	as.factor(Day)	5	10	0	-11	-34.7075	12.7075	0.813	ns
D1	AminoAcids	as.factor(Day)	6	7	0	-10	-33.7075	13.7075	0.88	ns
D1	AminoAcids	as.factor(Day)	6	8	0	-3.33333	-27.0408	20.3742	1	ns
D1	AminoAcids	as.factor(Day)	6	9	0	-7.66667	-31.3742	16.0408	0.973	ns
D1	AminoAcids	as.factor(Day)	6	10	0	-12.6667	-36.3742	11.0408	0.674	ns
D1	AminoAcids	as.factor(Day)	7	8	0	6.66667	-17.0408	30.3742	0.989	ns
D1	AminoAcids	as.factor(Day)	7	9	0	2.33333	-21.3742	26.0408	1	ns
D1	AminoAcids	as.factor(Day)	7	10	0	-2.66667	-26.3742	21.0408	1	ns
D1	AminoAcids	as.factor(Day)	8	9	0	-4.33333	-28.0408	19.3742	1	ns
D1	AminoAcids	as.factor(Day)	8	10	0	-9.33333	-33.0408	14.3742	0.915	ns
D1	AminoAcids	as.factor(Day)	9	10	0	-5	-28.7075	18.7075	0.999	ns
D1	Tryptone	as.factor(Day)	1	2	0	-38.6667	-53.5506	-23.7828	4.81e-07	****
D1	Tryptone	as.factor(Day)	1	3	0	-75	-89.8839	-60.1161	3.65e-12	****
D1	Tryptone	as.factor(Day)	1	4	0	-100	-114.884	-85.1161	3.86e-14	****
D1	Tryptone	as.factor(Day)	1	5	0	-102.667	-117.551	-87.7828	3.16e-14	****
D1	Tryptone	as.factor(Day)	1	6	0	-109.667	-124.551	-94.7828	2.29e-14	****
D1	Tryptone	as.factor(Day)	1	7	0	-107.667	-122.551	-92.7828	2.44e-14	****
D1	Tryptone	as.factor(Day)	1	8	0	-107.667	-122.551	-92.7828	2.44e-14	****
D1	Tryptone	as.factor(Day)	1	9	0	-109	-123.884	-94.1161	2.33e-14	****
D1	Tryptone	as.factor(Day)	1	10	0	-117.333	-132.217	-102.449	2.01e-14	****
D1	Tryptone	as.factor(Day)	2	3	0	-36.3333	-51.2172	-21.4494	1.3e-06	****
D1	Tryptone	as.factor(Day)	2	4	0	-61.3333	-76.2172	-46.4494	1.61e-10	****
D1	Tryptone	as.factor(Day)	2	5	0	-64	-78.8839	-49.1161	7.48e-11	****
D1	Tryptone	as.factor(Day)	2	6	0	-71	-85.8839	-56.1161	1.08e-11	****
D1	Tryptone	as.factor(Day)	2	7	0	-69	-83.8839	-54.1161	1.86e-11	****
D1	Tryptone	as.factor(Day)	2	8	0	-69	-83.8839	-54.1161	1.86e-11	****
D1	Tryptone	as.factor(Day)	2	9	0	-70.3333	-85.2172	-55.4494	1.29e-11	****
D1	Tryptone	as.factor(Day)	2	10	0	-78.6667	-93.5506	-63.7828	1.39e-12	****
D1	Tryptone	as.factor(Day)	3	4	0	-25	-39.8839	-10.1161	0.000279	***
D1	Tryptone	as.factor(Day)	3	5	0	-27.6667	-42.5506	-12.7828	7.32e-05	****
D1	Tryptone	as.factor(Day)	3	6	0	-34.6667	-49.5506	-19.7828	2.72e-06	****
D1	Tryptone	as.factor(Day)	3	7	0	-32.6667	-47.5506	-17.7828	6.73e-06	****
D1	Tryptone	as.factor(Day)	3	8	0	-32.6667	-47.5506	-17.7828	6.73e-06	****
D1	Tryptone	as.factor(Day)	3	9	0	-34	-48.8839	-19.1161	3.66e-06	****
D1	Tryptone	as.factor(Day)	3	10	0	-42.3333	-57.2172	-27.4494	1.08e-07	****
D1	Tryptone	as.factor(Day)	4	5	0	-2.66667	-17.5506	12.2172	1	ns
D1	Tryptone	as.factor(Day)	4	6	0	-9.66667	-24.5506	5.21722	0.43	ns
D1	Tryptone	as.factor(Day)	4	7	0	-7.66667	-22.5506	7.21722	0.714	ns
D1	Tryptone	as.factor(Day)	4	8	0	-7.66667	-22.5506	7.21722	0.714	ns
D1	Tryptone	as.factor(Day)	4	9	0	-9	-23.8839	5.88389	0.522	ns
D1	Tryptone	as.factor(Day)	4	10	0	-17.3333	-32.2172	-2.44944	0.0147	*
D1	Tryptone	as.factor(Day)	5	6	0	-7	-21.8839	7.88389	0.801	ns
D1	Tryptone	as.factor(Day)	5	7	0	-5	-19.8839	9.88389	0.966	ns
D1	Tryptone	as.factor(Day)	5	8	0	-5	-19.8839	9.88389	0.966	ns
D1	Tryptone	as.factor(Day)	5	9	0	-6.33333	-21.2172	8.55056	0.874	ns
D1	Tryptone	as.factor(Day)	5	10	0	-14.6667	-29.5506	0.217223	0.0555	ns
D1	Tryptone	as.factor(Day)	6	7	0	2	-12.8839	16.8839	1	ns
D1	Tryptone	as.factor(Day)	6	8	0	2	-12.8839	16.8839	1	ns
D1	Tryptone	as.factor(Day)	6	9	0	0.666667	-14.2172	15.5506	1	ns
D1	Tryptone	as.factor(Day)	6	10	0	-7.66667	-22.5506	7.21722	0.714	ns
D1	Tryptone	as.factor(Day)	7	8	0	1.42109e-14	-14.8839	14.8839	1	ns
D1	Tryptone	as.factor(Day)	7	9	0	-1.33333	-16.2172	13.5506	1	ns
D1	Tryptone	as.factor(Day)	7	10	0	-9.66667	-24.5506	5.21722	0.43	ns
D1	Tryptone	as.factor(Day)	8	9	0	-1.33333	-16.2172	13.5506	1	ns
D1	Tryptone	as.factor(Day)	8	10	0	-9.66667	-24.5506	5.21722	0.43	ns
D1	Tryptone	as.factor(Day)	9	10	0	-8.33333	-23.2172	6.55056	0.619	ns
D2	AminoAcids	as.factor(Day)	1	2	0	-44	-63.7372	-24.2628	5.32e-06	****
D2	AminoAcids	as.factor(Day)	1	3	0	-76.6667	-96.4039	-56.9294	4.65e-10	****
D2	AminoAcids	as.factor(Day)	1	4	0	-91.6667	-111.404	-71.9294	1.8e-11	****
D2	AminoAcids	as.factor(Day)	1	5	0	-96.3333	-116.071	-76.5961	6.89e-12	****
D2	AminoAcids	as.factor(Day)	1	6	0	-107	-126.737	-87.2628	8.4e-13	****
D2	AminoAcids	as.factor(Day)	1	7	0	-108	-127.737	-88.2628	7e-13	****
D2	AminoAcids	as.factor(Day)	1	8	0	-115.667	-135.404	-95.9294	2.05e-13	****
D2	AminoAcids	as.factor(Day)	1	9	0	-118.333	-138.071	-98.5961	1.44e-13	****
D2	AminoAcids	as.factor(Day)	1	10	0	-119.333	-139.071	-99.5961	1.27e-13	****
D2	AminoAcids	as.factor(Day)	2	3	0	-32.6667	-52.4039	-12.9294	0.000336	***
D2	AminoAcids	as.factor(Day)	2	4	0	-47.6667	-67.4039	-27.9294	1.54e-06	****
D2	AminoAcids	as.factor(Day)	2	5	0	-52.3333	-72.0706	-32.5961	3.45e-07	****
D2	AminoAcids	as.factor(Day)	2	6	0	-63	-82.7372	-43.2628	1.52e-08	****
D2	AminoAcids	as.factor(Day)	2	7	0	-64	-83.7372	-44.2628	1.15e-08	****
D2	AminoAcids	as.factor(Day)	2	8	0	-71.6667	-91.4039	-51.9294	1.56e-09	****
D2	AminoAcids	as.factor(Day)	2	9	0	-74.3333	-94.0706	-54.5961	8.09e-10	****
D2	AminoAcids	as.factor(Day)	2	10	0	-75.3333	-95.0706	-55.5961	6.36e-10	****
D2	AminoAcids	as.factor(Day)	3	4	0	-15	-34.7372	4.73724	0.241	ns
D2	AminoAcids	as.factor(Day)	3	5	0	-19.6667	-39.4039	0.0705757	0.0513	ns
D2	AminoAcids	as.factor(Day)	3	6	0	-30.3333	-50.0706	-10.5961	0.000831	***
D2	AminoAcids	as.factor(Day)	3	7	0	-31.3333	-51.0706	-11.5961	0.000563	***
D2	AminoAcids	as.factor(Day)	3	8	0	-39	-58.7372	-19.2628	3.13e-05	****
D2	AminoAcids	as.factor(Day)	3	9	0	-41.6667	-61.4039	-21.9294	1.2e-05	****
D2	AminoAcids	as.factor(Day)	3	10	0	-42.6667	-62.4039	-22.9294	8.44e-06	****
D2	AminoAcids	as.factor(Day)	4	5	0	-4.66667	-24.4039	15.0706	0.997	ns
D2	AminoAcids	as.factor(Day)	4	6	0	-15.3333	-35.0706	4.40391	0.219	ns
D2	AminoAcids	as.factor(Day)	4	7	0	-16.3333	-36.0706	3.40391	0.161	ns
D2	AminoAcids	as.factor(Day)	4	8	0	-24	-43.7372	-4.26276	0.00995	**
D2	AminoAcids	as.factor(Day)	4	9	0	-26.6667	-46.4039	-6.92942	0.0035	**
D2	AminoAcids	as.factor(Day)	4	10	0	-27.6667	-47.4039	-7.92942	0.00236	**
D2	AminoAcids	as.factor(Day)	5	6	0	-10.6667	-30.4039	9.07058	0.661	ns
D2	AminoAcids	as.factor(Day)	5	7	0	-11.6667	-31.4039	8.07058	0.551	ns
D2	AminoAcids	as.factor(Day)	5	8	0	-19.3333	-39.0706	0.403909	0.0579	ns
D2	AminoAcids	as.factor(Day)	5	9	0	-22	-41.7372	-2.26276	0.0215	*
D2	AminoAcids	as.factor(Day)	5	10	0	-23	-42.7372	-3.26276	0.0147	*
D2	AminoAcids	as.factor(Day)	6	7	0	-1	-20.7372	18.7372	1	ns
D2	AminoAcids	as.factor(Day)	6	8	0	-8.66667	-28.4039	11.0706	0.854	ns
D2	AminoAcids	as.factor(Day)	6	9	0	-11.3333	-31.0706	8.40391	0.588	ns
D2	AminoAcids	as.factor(Day)	6	10	0	-12.3333	-32.0706	7.40391	0.48	ns
D2	AminoAcids	as.factor(Day)	7	8	0	-7.66667	-27.4039	12.0706	0.921	ns
D2	AminoAcids	as.factor(Day)	7	9	0	-10.3333	-30.0706	9.40391	0.697	ns
D2	AminoAcids	as.factor(Day)	7	10	0	-11.3333	-31.0706	8.40391	0.588	ns
D2	AminoAcids	as.factor(Day)	8	9	0	-2.66667	-22.4039	17.0706	1	ns
D2	AminoAcids	as.factor(Day)	8	10	0	-3.66667	-23.4039	16.0706	1	ns
D2	AminoAcids	as.factor(Day)	9	10	0	-1	-20.7372	18.7372	1	ns
D2	Tryptone	as.factor(Day)	1	2	0	-55	-66.8391	-43.1609	1.79e-11	****
D2	Tryptone	as.factor(Day)	1	3	0	-78	-89.8391	-66.1609	4.6e-14	****
D2	Tryptone	as.factor(Day)	1	4	0	-86.3333	-98.1724	-74.4943	2.38e-14	****
D2	Tryptone	as.factor(Day)	1	5	0	-102.667	-114.506	-90.8276	1.93e-14	****
D2	Tryptone	as.factor(Day)	1	6	0	-107.667	-119.506	-95.8276	1.92e-14	****
D2	Tryptone	as.factor(Day)	1	7	0	-110.667	-122.506	-98.8276	1.92e-14	****
D2	Tryptone	as.factor(Day)	1	8	0	-115.667	-127.506	-103.828	1.92e-14	****
D2	Tryptone	as.factor(Day)	1	9	0	-117.667	-129.506	-105.828	1.92e-14	****
D2	Tryptone	as.factor(Day)	1	10	0	-127.333	-139.172	-115.494	1.92e-14	****
D2	Tryptone	as.factor(Day)	2	3	0	-23	-34.8391	-11.1609	3.97e-05	****
D2	Tryptone	as.factor(Day)	2	4	0	-31.3333	-43.1724	-19.4943	3.56e-07	****
D2	Tryptone	as.factor(Day)	2	5	0	-47.6667	-59.5057	-35.8276	2.44e-10	****
D2	Tryptone	as.factor(Day)	2	6	0	-52.6667	-64.5057	-40.8276	4.02e-11	****
D2	Tryptone	as.factor(Day)	2	7	0	-55.6667	-67.5057	-43.8276	1.42e-11	****
D2	Tryptone	as.factor(Day)	2	8	0	-60.6667	-72.5057	-48.8276	2.6e-12	****
D2	Tryptone	as.factor(Day)	2	9	0	-62.6667	-74.5057	-50.8276	1.35e-12	****
D2	Tryptone	as.factor(Day)	2	10	0	-72.3333	-84.1724	-60.4943	1.1e-13	****
D2	Tryptone	as.factor(Day)	3	4	0	-8.33333	-20.1724	3.50572	0.328	ns
D2	Tryptone	as.factor(Day)	3	5	0	-24.6667	-36.5057	-12.8276	1.46e-05	****
D2	Tryptone	as.factor(Day)	3	6	0	-29.6667	-41.5057	-17.8276	8.6e-07	****
D2	Tryptone	as.factor(Day)	3	7	0	-32.6667	-44.5057	-20.8276	1.79e-07	****
D2	Tryptone	as.factor(Day)	3	8	0	-37.6667	-49.5057	-25.8276	1.6e-08	****
D2	Tryptone	as.factor(Day)	3	9	0	-39.6667	-51.5057	-27.8276	6.5e-09	****
D2	Tryptone	as.factor(Day)	3	10	0	-49.3333	-61.1724	-37.4943	1.32e-10	****
D2	Tryptone	as.factor(Day)	4	5	0	-16.3333	-28.1724	-4.49428	0.00281	**
D2	Tryptone	as.factor(Day)	4	6	0	-21.3333	-33.1724	-9.49428	0.000111	***
D2	Tryptone	as.factor(Day)	4	7	0	-24.3333	-36.1724	-12.4943	1.78e-05	****
D2	Tryptone	as.factor(Day)	4	8	0	-29.3333	-41.1724	-17.4943	1.03e-06	****
D2	Tryptone	as.factor(Day)	4	9	0	-31.3333	-43.1724	-19.4943	3.56e-07	****
D2	Tryptone	as.factor(Day)	4	10	0	-41	-52.8391	-29.1609	3.62e-09	****
D2	Tryptone	as.factor(Day)	5	6	0	-5	-16.8391	6.83905	0.879	ns
D2	Tryptone	as.factor(Day)	5	7	0	-8	-19.8391	3.83905	0.379	ns
D2	Tryptone	as.factor(Day)	5	8	0	-13	-24.8391	-1.16095	0.0244	*
D2	Tryptone	as.factor(Day)	5	9	0	-15	-26.8391	-3.16095	0.00672	**
D2	Tryptone	as.factor(Day)	5	10	0	-24.6667	-36.5057	-12.8276	1.46e-05	****
D2	Tryptone	as.factor(Day)	6	7	0	-3	-14.8391	8.83905	0.995	ns
D2	Tryptone	as.factor(Day)	6	8	0	-8	-19.8391	3.83905	0.379	ns
D2	Tryptone	as.factor(Day)	6	9	0	-10	-21.8391	1.83905	0.144	ns
D2	Tryptone	as.factor(Day)	6	10	0	-19.6667	-31.5057	-7.82762	0.000321	***
D2	Tryptone	as.factor(Day)	7	8	0	-5	-16.8391	6.83905	0.879	ns
D2	Tryptone	as.factor(Day)	7	9	0	-7	-18.8391	4.83905	0.551	ns
D2	Tryptone	as.factor(Day)	7	10	0	-16.6667	-28.5057	-4.82762	0.00226	**
D2	Tryptone	as.factor(Day)	8	9	0	-2	-13.8391	9.83905	1	ns
D2	Tryptone	as.factor(Day)	8	10	0	-11.6667	-23.5057	0.172384	0.0555	ns
D2	Tryptone	as.factor(Day)	9	10	0	-9.66667	-21.5057	2.17238	0.172	ns
D3	AminoAcids	as.factor(Day)	1	2	0	-36.3333	-49.3709	-23.2957	1.52e-07	****
D3	AminoAcids	as.factor(Day)	1	3	0	-55	-68.0376	-41.9624	1.06e-10	****
D3	AminoAcids	as.factor(Day)	1	4	0	-59	-72.0376	-45.9624	2.93e-11	****
D3	AminoAcids	as.factor(Day)	1	5	0	-63.6667	-76.7043	-50.6291	6.82e-12	****
D3	AminoAcids	as.factor(Day)	1	6	0	-64.3333	-77.3709	-51.2957	5.55e-12	****
D3	AminoAcids	as.factor(Day)	1	7	0	-66	-79.0376	-52.9624	3.32e-12	****
D3	AminoAcids	as.factor(Day)	1	8	0	-66.6667	-79.7043	-53.6291	2.71e-12	****
D3	AminoAcids	as.factor(Day)	1	9	0	-67	-80.0376	-53.9624	2.45e-12	****
D3	AminoAcids	as.factor(Day)	1	10	0	-69.6667	-82.7043	-56.6291	1.12e-12	****
D3	AminoAcids	as.factor(Day)	2	3	0	-18.6667	-31.7043	-5.62906	0.00187	**
D3	AminoAcids	as.factor(Day)	2	4	0	-22.6667	-35.7043	-9.62906	0.000179	***
D3	AminoAcids	as.factor(Day)	2	5	0	-27.3333	-40.3709	-14.2957	1.33e-05	****
D3	AminoAcids	as.factor(Day)	2	6	0	-28	-41.0376	-14.9624	9.31e-06	****
D3	AminoAcids	as.factor(Day)	2	7	0	-29.6667	-42.7043	-16.6291	3.89e-06	****
D3	AminoAcids	as.factor(Day)	2	8	0	-30.3333	-43.3709	-17.2957	2.76e-06	****
D3	AminoAcids	as.factor(Day)	2	9	0	-30.6667	-43.7043	-17.6291	2.33e-06	****
D3	AminoAcids	as.factor(Day)	2	10	0	-33.3333	-46.3709	-20.2957	6.23e-07	****
D3	AminoAcids	as.factor(Day)	3	4	0	-4	-17.0376	9.0376	0.981	ns
D3	AminoAcids	as.factor(Day)	3	5	0	-8.66667	-21.7043	4.37094	0.4	ns
D3	AminoAcids	as.factor(Day)	3	6	0	-9.33333	-22.3709	3.70427	0.308	ns
D3	AminoAcids	as.factor(Day)	3	7	0	-11	-24.0376	2.0376	0.145	ns
D3	AminoAcids	as.factor(Day)	3	8	0	-11.6667	-24.7043	1.37094	0.104	ns
D3	AminoAcids	as.factor(Day)	3	9	0	-12	-25.0376	1.0376	0.0874	ns
D3	AminoAcids	as.factor(Day)	3	10	0	-14.6667	-27.7043	-1.62906	0.0199	*
D3	AminoAcids	as.factor(Day)	4	5	0	-4.66667	-17.7043	8.37094	0.95	ns
D3	AminoAcids	as.factor(Day)	4	6	0	-5.33333	-18.3709	7.70427	0.897	ns
D3	AminoAcids	as.factor(Day)	4	7	0	-7	-20.0376	6.0376	0.669	ns
D3	AminoAcids	as.factor(Day)	4	8	0	-7.66667	-20.7043	5.37094	0.558	ns
D3	AminoAcids	as.factor(Day)	4	9	0	-8	-21.0376	5.0376	0.503	ns
D3	AminoAcids	as.factor(Day)	4	10	0	-10.6667	-23.7043	2.37094	0.17	ns
D3	AminoAcids	as.factor(Day)	5	6	0	-0.666667	-13.7043	12.3709	1	ns
D3	AminoAcids	as.factor(Day)	5	7	0	-2.33333	-15.3709	10.7043	1	ns
D3	AminoAcids	as.factor(Day)	5	8	0	-3	-16.0376	10.0376	0.997	ns
D3	AminoAcids	as.factor(Day)	5	9	0	-3.33333	-16.3709	9.70427	0.994	ns
D3	AminoAcids	as.factor(Day)	5	10	0	-6	-19.0376	7.0376	0.819	ns
D3	AminoAcids	as.factor(Day)	6	7	0	-1.66667	-14.7043	11.3709	1	ns
D3	AminoAcids	as.factor(Day)	6	8	0	-2.33333	-15.3709	10.7043	1	ns
D3	AminoAcids	as.factor(Day)	6	9	0	-2.66667	-15.7043	10.3709	0.999	ns
D3	AminoAcids	as.factor(Day)	6	10	0	-5.33333	-18.3709	7.70427	0.897	ns
D3	AminoAcids	as.factor(Day)	7	8	0	-0.666667	-13.7043	12.3709	1	ns
D3	AminoAcids	as.factor(Day)	7	9	0	-1	-14.0376	12.0376	1	ns
D3	AminoAcids	as.factor(Day)	7	10	0	-3.66667	-16.7043	9.37094	0.989	ns
D3	AminoAcids	as.factor(Day)	8	9	0	-0.333333	-13.3709	12.7043	1	ns
D3	AminoAcids	as.factor(Day)	8	10	0	-3	-16.0376	10.0376	0.997	ns
D3	AminoAcids	as.factor(Day)	9	10	0	-2.66667	-15.7043	10.3709	0.999	ns
D3	Tryptone	as.factor(Day)	1	2	0	-34	-41.9708	-26.0292	8.65e-11	****
D3	Tryptone	as.factor(Day)	1	3	0	-55	-62.9708	-47.0292	3.15e-14	****
D3	Tryptone	as.factor(Day)	1	4	0	-60.6667	-68.6374	-52.6959	2.11e-14	****
D3	Tryptone	as.factor(Day)	1	5	0	-65	-72.9708	-57.0292	1.95e-14	****
D3	Tryptone	as.factor(Day)	1	6	0	-68.3333	-76.3041	-60.3626	1.93e-14	****
D3	Tryptone	as.factor(Day)	1	7	0	-69	-76.9708	-61.0292	1.93e-14	****
D3	Tryptone	as.factor(Day)	1	8	0	-72	-79.9708	-64.0292	1.92e-14	****
D3	Tryptone	as.factor(Day)	1	9	0	-72	-79.9708	-64.0292	1.92e-14	****
D3	Tryptone	as.factor(Day)	1	10	0	-71	-78.9708	-63.0292	1.93e-14	****
D3	Tryptone	as.factor(Day)	2	3	0	-21	-28.9708	-13.0292	3.83e-07	****
D3	Tryptone	as.factor(Day)	2	4	0	-26.6667	-34.6374	-18.6959	6.67e-09	****
D3	Tryptone	as.factor(Day)	2	5	0	-31	-38.9708	-23.0292	4.54e-10	****
D3	Tryptone	as.factor(Day)	2	6	0	-34.3333	-42.3041	-26.3626	7.25e-11	****
D3	Tryptone	as.factor(Day)	2	7	0	-35	-42.9708	-27.0292	5.11e-11	****
D3	Tryptone	as.factor(Day)	2	8	0	-38	-45.9708	-30.0292	1.09e-11	****
D3	Tryptone	as.factor(Day)	2	9	0	-38	-45.9708	-30.0292	1.09e-11	****
D3	Tryptone	as.factor(Day)	2	10	0	-37	-44.9708	-29.0292	1.82e-11	****
D3	Tryptone	as.factor(Day)	3	4	0	-5.66667	-13.6374	2.3041	0.317	ns
D3	Tryptone	as.factor(Day)	3	5	0	-10	-17.9708	-2.02923	0.0074	**
D3	Tryptone	as.factor(Day)	3	6	0	-13.3333	-21.3041	-5.36256	0.000294	***
D3	Tryptone	as.factor(Day)	3	7	0	-14	-21.9708	-6.02923	0.000157	***
D3	Tryptone	as.factor(Day)	3	8	0	-17	-24.9708	-9.02923	1.03e-05	****
D3	Tryptone	as.factor(Day)	3	9	0	-17	-24.9708	-9.02923	1.03e-05	****
D3	Tryptone	as.factor(Day)	3	10	0	-16	-23.9708	-8.02923	2.5e-05	****
D3	Tryptone	as.factor(Day)	4	5	0	-4.33333	-12.3041	3.63744	0.654	ns
D3	Tryptone	as.factor(Day)	4	6	0	-7.66667	-15.6374	0.304104	0.0656	ns
D3	Tryptone	as.factor(Day)	4	7	0	-8.33333	-16.3041	-0.362563	0.0359	*
D3	Tryptone	as.factor(Day)	4	8	0	-11.3333	-19.3041	-3.36256	0.00202	**
D3	Tryptone	as.factor(Day)	4	9	0	-11.3333	-19.3041	-3.36256	0.00202	**
D3	Tryptone	as.factor(Day)	4	10	0	-10.3333	-18.3041	-2.36256	0.00535	**
D3	Tryptone	as.factor(Day)	5	6	0	-3.33333	-11.3041	4.63744	0.885	ns
D3	Tryptone	as.factor(Day)	5	7	0	-4	-11.9708	3.97077	0.741	ns
D3	Tryptone	as.factor(Day)	5	8	0	-7	-14.9708	0.970771	0.116	ns
D3	Tryptone	as.factor(Day)	5	9	0	-7	-14.9708	0.970771	0.116	ns
D3	Tryptone	as.factor(Day)	5	10	0	-6	-13.9708	1.97077	0.252	ns
D3	Tryptone	as.factor(Day)	6	7	0	-0.666667	-8.63744	7.3041	1	ns
D3	Tryptone	as.factor(Day)	6	8	0	-3.66667	-11.6374	4.3041	0.82	ns
D3	Tryptone	as.factor(Day)	6	9	0	-3.66667	-11.6374	4.3041	0.82	ns
D3	Tryptone	as.factor(Day)	6	10	0	-2.66667	-10.6374	5.3041	0.967	ns
D3	Tryptone	as.factor(Day)	7	8	0	-3	-10.9708	4.97077	0.934	ns
D3	Tryptone	as.factor(Day)	7	9	0	-3	-10.9708	4.97077	0.934	ns
D3	Tryptone	as.factor(Day)	7	10	0	-2	-9.97077	5.97077	0.995	ns
D3	Tryptone	as.factor(Day)	8	9	0	-1.42109e-14	-7.97077	7.97077	1	ns
D3	Tryptone	as.factor(Day)	8	10	0	1	-6.97077	8.97077	1	ns
D3	Tryptone	as.factor(Day)	9	10	0	1	-6.97077	8.97077	1	ns

## Sheet: Supp7.SE.Days.TukeyHSD
Donor	Nitrogen	term	group1 (Day)	group2 (Day)	null.value	estimate	conf.low	conf.high	p.adj	p.adj.signif
D1	AminoAcids	as.factor(Day)	1	2	0	-1.17916	-1.4595	-0.898821	1.11e-10	****
D1	AminoAcids	as.factor(Day)	1	3	0	-1.30469	-1.58503	-1.02435	1.73e-11	****
D1	AminoAcids	as.factor(Day)	1	4	0	-1.81789	-2.09823	-1.53755	5.37e-14	****
D1	AminoAcids	as.factor(Day)	1	5	0	-1.90966	-2.19	-1.62932	3.46e-14	****
D1	AminoAcids	as.factor(Day)	1	6	0	-2.10864	-2.38898	-1.8283	2.16e-14	****
D1	AminoAcids	as.factor(Day)	1	7	0	-2.22765	-2.50799	-1.94731	2e-14	****
D1	AminoAcids	as.factor(Day)	1	8	0	-2.19198	-2.47232	-1.91164	2.03e-14	****
D1	AminoAcids	as.factor(Day)	1	9	0	-2.20936	-2.4897	-1.92902	2.01e-14	****
D1	AminoAcids	as.factor(Day)	1	10	0	-2.23794	-2.51828	-1.9576	1.99e-14	****
D1	AminoAcids	as.factor(Day)	2	3	0	-0.125527	-0.405867	0.154812	0.84	ns
D1	AminoAcids	as.factor(Day)	2	4	0	-0.638726	-0.919065	-0.358386	3.81e-06	****
D1	AminoAcids	as.factor(Day)	2	5	0	-0.730503	-1.01084	-0.450164	4.58e-07	****
D1	AminoAcids	as.factor(Day)	2	6	0	-0.929477	-1.20982	-0.649137	7.81e-09	****
D1	AminoAcids	as.factor(Day)	2	7	0	-1.04849	-1.32883	-0.768149	9.16e-10	****
D1	AminoAcids	as.factor(Day)	2	8	0	-1.01282	-1.29316	-0.732484	1.7e-09	****
D1	AminoAcids	as.factor(Day)	2	9	0	-1.0302	-1.31054	-0.749862	1.26e-09	****
D1	AminoAcids	as.factor(Day)	2	10	0	-1.05878	-1.33911	-0.778436	7.69e-10	****
D1	AminoAcids	as.factor(Day)	3	4	0	-0.513198	-0.793538	-0.232859	9.02e-05	****
D1	AminoAcids	as.factor(Day)	3	5	0	-0.604976	-0.885315	-0.324636	8.66e-06	****
D1	AminoAcids	as.factor(Day)	3	6	0	-0.803949	-1.08429	-0.52361	9.42e-08	****
D1	AminoAcids	as.factor(Day)	3	7	0	-0.922962	-1.2033	-0.642622	8.83e-09	****
D1	AminoAcids	as.factor(Day)	3	8	0	-0.887296	-1.16764	-0.606956	1.75e-08	****
D1	AminoAcids	as.factor(Day)	3	9	0	-0.904674	-1.18501	-0.624335	1.25e-08	****
D1	AminoAcids	as.factor(Day)	3	10	0	-0.933248	-1.21359	-0.652908	7.27e-09	****
D1	AminoAcids	as.factor(Day)	4	5	0	-0.0917776	-0.372117	0.188562	0.971	ns
D1	AminoAcids	as.factor(Day)	4	6	0	-0.290751	-0.57109	-0.0104112	0.0382	*
D1	AminoAcids	as.factor(Day)	4	7	0	-0.409763	-0.690103	-0.129424	0.00149	**
D1	AminoAcids	as.factor(Day)	4	8	0	-0.374097	-0.654437	-0.0937578	0.00399	**
D1	AminoAcids	as.factor(Day)	4	9	0	-0.391476	-0.671815	-0.111136	0.00246	**
D1	AminoAcids	as.factor(Day)	4	10	0	-0.42005	-0.700389	-0.13971	0.00112	**
D1	AminoAcids	as.factor(Day)	5	6	0	-0.198973	-0.479313	0.0813663	0.318	ns
D1	AminoAcids	as.factor(Day)	5	7	0	-0.317986	-0.598325	-0.0376462	0.0185	*
D1	AminoAcids	as.factor(Day)	5	8	0	-0.28232	-0.562659	-0.00198027	0.0475	*
D1	AminoAcids	as.factor(Day)	5	9	0	-0.299698	-0.580038	-0.0193586	0.0302	*
D1	AminoAcids	as.factor(Day)	5	10	0	-0.328272	-0.608612	-0.0479325	0.014	*
D1	AminoAcids	as.factor(Day)	6	7	0	-0.119012	-0.399352	0.161327	0.876	ns
D1	AminoAcids	as.factor(Day)	6	8	0	-0.0833466	-0.363686	0.196993	0.984	ns
D1	AminoAcids	as.factor(Day)	6	9	0	-0.100725	-0.381065	0.179615	0.949	ns
D1	AminoAcids	as.factor(Day)	6	10	0	-0.129299	-0.409638	0.151041	0.817	ns
D1	AminoAcids	as.factor(Day)	7	8	0	0.0356659	-0.244674	0.316005	1	ns
D1	AminoAcids	as.factor(Day)	7	9	0	0.0182875	-0.262052	0.298627	1	ns
D1	AminoAcids	as.factor(Day)	7	10	0	-0.0102863	-0.290626	0.270053	1	ns
D1	AminoAcids	as.factor(Day)	8	9	0	-0.0173784	-0.297718	0.262961	1	ns
D1	AminoAcids	as.factor(Day)	8	10	0	-0.0459522	-0.326292	0.234387	1	ns
D1	AminoAcids	as.factor(Day)	9	10	0	-0.0285738	-0.308913	0.251766	1	ns
D1	Tryptone	as.factor(Day)	1	2	0	-0.698869	-0.934473	-0.463264	5.33e-08	****
D1	Tryptone	as.factor(Day)	1	3	0	-1.02166	-1.25727	-0.78606	6.42e-11	****
D1	Tryptone	as.factor(Day)	1	4	0	-1.52736	-1.76296	-1.29175	5.4e-14	****
D1	Tryptone	as.factor(Day)	1	5	0	-1.75186	-1.98747	-1.51626	2.23e-14	****
D1	Tryptone	as.factor(Day)	1	6	0	-1.90763	-2.14323	-1.67202	1.98e-14	****
D1	Tryptone	as.factor(Day)	1	7	0	-1.8758	-2.11141	-1.6402	2e-14	****
D1	Tryptone	as.factor(Day)	1	8	0	-1.97056	-2.20617	-1.73496	1.94e-14	****
D1	Tryptone	as.factor(Day)	1	9	0	-1.95453	-2.19013	-1.71892	1.95e-14	****
D1	Tryptone	as.factor(Day)	1	10	0	-2.09902	-2.33462	-1.86341	1.93e-14	****
D1	Tryptone	as.factor(Day)	2	3	0	-0.322796	-0.5584	-0.087191	0.00302	**
D1	Tryptone	as.factor(Day)	2	4	0	-0.828491	-1.0641	-0.592886	2.76e-09	****
D1	Tryptone	as.factor(Day)	2	5	0	-1.053	-1.2886	-0.817392	3.69e-11	****
D1	Tryptone	as.factor(Day)	2	6	0	-1.20876	-1.44436	-0.973153	2.54e-12	****
D1	Tryptone	as.factor(Day)	2	7	0	-1.17693	-1.41254	-0.941327	4.34e-12	****
D1	Tryptone	as.factor(Day)	2	8	0	-1.2717	-1.5073	-1.03609	9.15e-13	****
D1	Tryptone	as.factor(Day)	2	9	0	-1.25566	-1.49126	-1.02005	1.18e-12	****
D1	Tryptone	as.factor(Day)	2	10	0	-1.40015	-1.63575	-1.16454	1.64e-13	****
D1	Tryptone	as.factor(Day)	3	4	0	-0.505695	-0.7413	-0.27009	9.39e-06	****
D1	Tryptone	as.factor(Day)	3	5	0	-0.730201	-0.965805	-0.494596	2.52e-08	****
D1	Tryptone	as.factor(Day)	3	6	0	-0.885962	-1.12157	-0.650357	8.31e-10	****
D1	Tryptone	as.factor(Day)	3	7	0	-0.854136	-1.08974	-0.618531	1.6e-09	****
D1	Tryptone	as.factor(Day)	3	8	0	-0.9489	-1.1845	-0.713295	2.43e-10	****
D1	Tryptone	as.factor(Day)	3	9	0	-0.932863	-1.16847	-0.697258	3.3e-10	****
D1	Tryptone	as.factor(Day)	3	10	0	-1.07735	-1.31296	-0.841746	2.41e-11	****
D1	Tryptone	as.factor(Day)	4	5	0	-0.224506	-0.46011	0.0110989	0.0698	ns
D1	Tryptone	as.factor(Day)	4	6	0	-0.380267	-0.615872	-0.144662	0.00046	***
D1	Tryptone	as.factor(Day)	4	7	0	-0.348441	-0.584046	-0.112837	0.0013	**
D1	Tryptone	as.factor(Day)	4	8	0	-0.443205	-0.67881	-0.2076	6.22e-05	****
D1	Tryptone	as.factor(Day)	4	9	0	-0.427168	-0.662773	-0.191564	0.000103	***
D1	Tryptone	as.factor(Day)	4	10	0	-0.571656	-0.807261	-0.336051	1.43e-06	****
D1	Tryptone	as.factor(Day)	5	6	0	-0.155761	-0.391366	0.0798433	0.407	ns
D1	Tryptone	as.factor(Day)	5	7	0	-0.123935	-0.35954	0.111669	0.692	ns
D1	Tryptone	as.factor(Day)	5	8	0	-0.218699	-0.454304	0.0169053	0.0828	ns
D1	Tryptone	as.factor(Day)	5	9	0	-0.202662	-0.438267	0.0329422	0.131	ns
D1	Tryptone	as.factor(Day)	5	10	0	-0.34715	-0.582755	-0.111546	0.00136	**
D1	Tryptone	as.factor(Day)	6	7	0	0.0318259	-0.203779	0.267431	1	ns
D1	Tryptone	as.factor(Day)	6	8	0	-0.062938	-0.298543	0.172667	0.992	ns
D1	Tryptone	as.factor(Day)	6	9	0	-0.0469011	-0.282506	0.188704	0.999	ns
D1	Tryptone	as.factor(Day)	6	10	0	-0.191389	-0.426994	0.0442157	0.177	ns
D1	Tryptone	as.factor(Day)	7	8	0	-0.0947639	-0.330369	0.140841	0.905	ns
D1	Tryptone	as.factor(Day)	7	9	0	-0.078727	-0.314332	0.156878	0.967	ns
D1	Tryptone	as.factor(Day)	7	10	0	-0.223215	-0.45882	0.0123898	0.0725	ns
D1	Tryptone	as.factor(Day)	8	9	0	0.0160368	-0.219568	0.251641	1	ns
D1	Tryptone	as.factor(Day)	8	10	0	-0.128451	-0.364056	0.107154	0.651	ns
D1	Tryptone	as.factor(Day)	9	10	0	-0.144488	-0.380092	0.0911168	0.504	ns
D2	AminoAcids	as.factor(Day)	1	2	0	-0.677998	-1.06352	-0.292478	0.000154	***
D2	AminoAcids	as.factor(Day)	1	3	0	-0.665343	-1.05086	-0.279823	0.000197	***
D2	AminoAcids	as.factor(Day)	1	4	0	-0.93811	-1.32363	-0.552591	1.37e-06	****
D2	AminoAcids	as.factor(Day)	1	5	0	-1.14251	-1.52803	-0.756995	5.41e-08	****
D2	AminoAcids	as.factor(Day)	1	6	0	-1.26129	-1.64681	-0.875773	9.86e-09	****
D2	AminoAcids	as.factor(Day)	1	7	0	-1.45503	-1.84055	-1.06951	7.78e-10	****
D2	AminoAcids	as.factor(Day)	1	8	0	-1.61476	-2.00028	-1.22924	1.2e-10	****
D2	AminoAcids	as.factor(Day)	1	9	0	-1.7934	-2.17892	-1.40788	1.75e-11	****
D2	AminoAcids	as.factor(Day)	1	10	0	-1.77134	-2.15686	-1.38582	2.21e-11	****
D2	AminoAcids	as.factor(Day)	2	3	0	0.0126549	-0.372865	0.398175	1	ns
D2	AminoAcids	as.factor(Day)	2	4	0	-0.260113	-0.645632	0.125407	0.381	ns
D2	AminoAcids	as.factor(Day)	2	5	0	-0.464517	-0.850036	-0.0789971	0.0108	*
D2	AminoAcids	as.factor(Day)	2	6	0	-0.583295	-0.968815	-0.197775	0.000999	***
D2	AminoAcids	as.factor(Day)	2	7	0	-0.777037	-1.16256	-0.391517	2.35e-05	****
D2	AminoAcids	as.factor(Day)	2	8	0	-0.936761	-1.32228	-0.551241	1.4e-06	****
D2	AminoAcids	as.factor(Day)	2	9	0	-1.1154	-1.50092	-0.729879	8.12e-08	****
D2	AminoAcids	as.factor(Day)	2	10	0	-1.09334	-1.47886	-0.707818	1.14e-07	****
D2	AminoAcids	as.factor(Day)	3	4	0	-0.272767	-0.658287	0.112752	0.322	ns
D2	AminoAcids	as.factor(Day)	3	5	0	-0.477172	-0.862691	-0.091652	0.00842	**
D2	AminoAcids	as.factor(Day)	3	6	0	-0.59595	-0.981469	-0.21043	0.000776	***
D2	AminoAcids	as.factor(Day)	3	7	0	-0.789692	-1.17521	-0.404172	1.87e-05	****
D2	AminoAcids	as.factor(Day)	3	8	0	-0.949415	-1.33494	-0.563896	1.13e-06	****
D2	AminoAcids	as.factor(Day)	3	9	0	-1.12805	-1.51357	-0.742533	6.72e-08	****
D2	AminoAcids	as.factor(Day)	3	10	0	-1.10599	-1.49151	-0.720473	9.37e-08	****
D2	AminoAcids	as.factor(Day)	4	5	0	-0.204404	-0.589924	0.181116	0.683	ns
D2	AminoAcids	as.factor(Day)	4	6	0	-0.323182	-0.708702	0.0623375	0.15	ns
D2	AminoAcids	as.factor(Day)	4	7	0	-0.516924	-0.902444	-0.131404	0.00379	**
D2	AminoAcids	as.factor(Day)	4	8	0	-0.676648	-1.06217	-0.291128	0.000158	***
D2	AminoAcids	as.factor(Day)	4	9	0	-0.855286	-1.24081	-0.469766	5.72e-06	****
D2	AminoAcids	as.factor(Day)	4	10	0	-0.833225	-1.21875	-0.447706	8.47e-06	****
D2	AminoAcids	as.factor(Day)	5	6	0	-0.118778	-0.504298	0.266742	0.98	ns
D2	AminoAcids	as.factor(Day)	5	7	0	-0.31252	-0.69804	0.0729997	0.179	ns
D2	AminoAcids	as.factor(Day)	5	8	0	-0.472244	-0.857763	-0.0867241	0.00929	**
D2	AminoAcids	as.factor(Day)	5	9	0	-0.650881	-1.0364	-0.265362	0.000261	***
D2	AminoAcids	as.factor(Day)	5	10	0	-0.628821	-1.01434	-0.243302	0.000404	***
D2	AminoAcids	as.factor(Day)	6	7	0	-0.193742	-0.579262	0.191778	0.74	ns
D2	AminoAcids	as.factor(Day)	6	8	0	-0.353466	-0.738985	0.032054	0.0895	ns
D2	AminoAcids	as.factor(Day)	6	9	0	-0.532103	-0.917623	-0.146584	0.00279	**
D2	AminoAcids	as.factor(Day)	6	10	0	-0.510043	-0.895563	-0.124524	0.00436	**
D2	AminoAcids	as.factor(Day)	7	8	0	-0.159724	-0.545244	0.225796	0.89	ns
D2	AminoAcids	as.factor(Day)	7	9	0	-0.338362	-0.723881	0.0471582	0.116	ns
D2	AminoAcids	as.factor(Day)	7	10	0	-0.316301	-0.701821	0.0692184	0.168	ns
D2	AminoAcids	as.factor(Day)	8	9	0	-0.178638	-0.564157	0.206882	0.814	ns
D2	AminoAcids	as.factor(Day)	8	10	0	-0.156577	-0.542097	0.228942	0.9	ns
D2	AminoAcids	as.factor(Day)	9	10	0	0.0220602	-0.36346	0.40758	1	ns
D2	Tryptone	as.factor(Day)	1	2	0	-0.523743	-0.882385	-0.165102	0.0015	**
D2	Tryptone	as.factor(Day)	1	3	0	-0.480673	-0.839315	-0.122032	0.00381	**
D2	Tryptone	as.factor(Day)	1	4	0	-0.691852	-1.05049	-0.33321	4.38e-05	****
D2	Tryptone	as.factor(Day)	1	5	0	-0.960455	-1.3191	-0.601814	2.93e-07	****
D2	Tryptone	as.factor(Day)	1	6	0	-1.04281	-1.40145	-0.684166	7.47e-08	****
D2	Tryptone	as.factor(Day)	1	7	0	-1.28547	-1.64412	-0.926832	1.96e-09	****
D2	Tryptone	as.factor(Day)	1	8	0	-1.44144	-1.80008	-1.0828	2.52e-10	****
D2	Tryptone	as.factor(Day)	1	9	0	-1.50015	-1.85879	-1.14151	1.23e-10	****
D2	Tryptone	as.factor(Day)	1	10	0	-1.59852	-1.95716	-1.23988	3.88e-11	****
D2	Tryptone	as.factor(Day)	2	3	0	0.0430701	-0.315571	0.401711	1	ns
D2	Tryptone	as.factor(Day)	2	4	0	-0.168108	-0.52675	0.190533	0.804	ns
D2	Tryptone	as.factor(Day)	2	5	0	-0.436712	-0.795354	-0.0780707	0.00982	**
D2	Tryptone	as.factor(Day)	2	6	0	-0.519064	-0.877705	-0.160423	0.00166	**
D2	Tryptone	as.factor(Day)	2	7	0	-0.761731	-1.12037	-0.403089	1.1e-05	****
D2	Tryptone	as.factor(Day)	2	8	0	-0.9177	-1.27634	-0.559059	6.15e-07	****
D2	Tryptone	as.factor(Day)	2	9	0	-0.976406	-1.33505	-0.617765	2.24e-07	****
D2	Tryptone	as.factor(Day)	2	10	0	-1.07478	-1.43342	-0.716135	4.48e-08	****
D2	Tryptone	as.factor(Day)	3	4	0	-0.211179	-0.56982	0.147463	0.556	ns
D2	Tryptone	as.factor(Day)	3	5	0	-0.479782	-0.838424	-0.121141	0.00388	**
D2	Tryptone	as.factor(Day)	3	6	0	-0.562134	-0.920776	-0.203493	0.000657	***
D2	Tryptone	as.factor(Day)	3	7	0	-0.804801	-1.16344	-0.446159	4.81e-06	****
D2	Tryptone	as.factor(Day)	3	8	0	-0.96077	-1.31941	-0.602129	2.92e-07	****
D2	Tryptone	as.factor(Day)	3	9	0	-1.01948	-1.37812	-0.660835	1.09e-07	****
D2	Tryptone	as.factor(Day)	3	10	0	-1.11785	-1.47649	-0.759206	2.29e-08	****
D2	Tryptone	as.factor(Day)	4	5	0	-0.268604	-0.627245	0.0900377	0.257	ns
D2	Tryptone	as.factor(Day)	4	6	0	-0.350956	-0.709597	0.00768576	0.0583	ns
D2	Tryptone	as.factor(Day)	4	7	0	-0.593622	-0.952263	-0.234981	0.000336	***
D2	Tryptone	as.factor(Day)	4	8	0	-0.749591	-1.10823	-0.39095	1.39e-05	****
D2	Tryptone	as.factor(Day)	4	9	0	-0.808297	-1.16694	-0.449656	4.5e-06	****
D2	Tryptone	as.factor(Day)	4	10	0	-0.906668	-1.26531	-0.548027	7.47e-07	****
D2	Tryptone	as.factor(Day)	5	6	0	-0.082352	-0.440993	0.276289	0.997	ns
D2	Tryptone	as.factor(Day)	5	7	0	-0.325018	-0.68366	0.0336229	0.0962	ns
D2	Tryptone	as.factor(Day)	5	8	0	-0.480988	-0.839629	-0.122346	0.00378	**
D2	Tryptone	as.factor(Day)	5	9	0	-0.539694	-0.898335	-0.181052	0.00106	**
D2	Tryptone	as.factor(Day)	5	10	0	-0.638065	-0.996706	-0.279423	0.000132	***
D2	Tryptone	as.factor(Day)	6	7	0	-0.242666	-0.601308	0.115975	0.377	ns
D2	Tryptone	as.factor(Day)	6	8	0	-0.398636	-0.757277	-0.0399944	0.022	*
D2	Tryptone	as.factor(Day)	6	9	0	-0.457342	-0.815983	-0.0987004	0.00631	**
D2	Tryptone	as.factor(Day)	6	10	0	-0.555713	-0.914354	-0.197071	0.000754	***
D2	Tryptone	as.factor(Day)	7	8	0	-0.155969	-0.514611	0.202672	0.86	ns
D2	Tryptone	as.factor(Day)	7	9	0	-0.214675	-0.573317	0.143966	0.535	ns
D2	Tryptone	as.factor(Day)	7	10	0	-0.313046	-0.671688	0.0455951	0.12	ns
D2	Tryptone	as.factor(Day)	8	9	0	-0.058706	-0.417347	0.299935	1	ns
D2	Tryptone	as.factor(Day)	8	10	0	-0.157077	-0.515718	0.201564	0.856	ns
D2	Tryptone	as.factor(Day)	9	10	0	-0.098371	-0.457012	0.26027	0.991	ns
D3	AminoAcids	as.factor(Day)	1	2	0	-1.11497	-1.4708	-0.759138	2.09e-08	****
D3	AminoAcids	as.factor(Day)	1	3	0	-1.49964	-1.85548	-1.14381	1.07e-10	****
D3	AminoAcids	as.factor(Day)	1	4	0	-1.82679	-2.18262	-1.47096	2.5e-12	****
D3	AminoAcids	as.factor(Day)	1	5	0	-2.29955	-2.65539	-1.94372	5.57e-14	****
D3	AminoAcids	as.factor(Day)	1	6	0	-2.34455	-2.70039	-1.98872	4.6e-14	****
D3	AminoAcids	as.factor(Day)	1	7	0	-2.55408	-2.90991	-2.19824	2.53e-14	****
D3	AminoAcids	as.factor(Day)	1	8	0	-2.5662	-2.92203	-2.21037	2.49e-14	****
D3	AminoAcids	as.factor(Day)	1	9	0	-2.69358	-3.04942	-2.33775	2.13e-14	****
D3	AminoAcids	as.factor(Day)	1	10	0	-2.72153	-3.07736	-2.3657	2.09e-14	****
D3	AminoAcids	as.factor(Day)	2	3	0	-0.384674	-0.740506	-0.0288406	0.0276	*
D3	AminoAcids	as.factor(Day)	2	4	0	-0.711821	-1.06765	-0.355988	2.62e-05	****
D3	AminoAcids	as.factor(Day)	2	5	0	-1.18458	-1.54042	-0.82875	7.27e-09	****
D3	AminoAcids	as.factor(Day)	2	6	0	-1.22958	-1.58541	-0.873749	3.76e-09	****
D3	AminoAcids	as.factor(Day)	2	7	0	-1.43911	-1.79494	-1.08327	2.25e-10	****
D3	AminoAcids	as.factor(Day)	2	8	0	-1.45123	-1.80706	-1.0954	1.94e-10	****
D3	AminoAcids	as.factor(Day)	2	9	0	-1.57861	-1.93445	-1.22278	4.23e-11	****
D3	AminoAcids	as.factor(Day)	2	10	0	-1.60656	-1.96239	-1.25073	3.06e-11	****
D3	AminoAcids	as.factor(Day)	3	4	0	-0.327147	-0.68298	0.0286858	0.088	ns
D3	AminoAcids	as.factor(Day)	3	5	0	-0.79991	-1.15574	-0.444077	4.68e-06	****
D3	AminoAcids	as.factor(Day)	3	6	0	-0.844909	-1.20074	-0.489076	2.01e-06	****
D3	AminoAcids	as.factor(Day)	3	7	0	-1.05443	-1.41027	-0.698599	5.42e-08	****
D3	AminoAcids	as.factor(Day)	3	8	0	-1.06656	-1.42239	-0.710724	4.47e-08	****
D3	AminoAcids	as.factor(Day)	3	9	0	-1.19394	-1.54977	-0.838107	6.33e-09	****
D3	AminoAcids	as.factor(Day)	3	10	0	-1.22189	-1.57772	-0.866053	4.21e-09	****
D3	AminoAcids	as.factor(Day)	4	5	0	-0.472763	-0.828595	-0.11693	0.00417	**
D3	AminoAcids	as.factor(Day)	4	6	0	-0.517761	-0.873594	-0.161929	0.00156	**
D3	AminoAcids	as.factor(Day)	4	7	0	-0.727285	-1.08312	-0.371452	1.93e-05	****
D3	AminoAcids	as.factor(Day)	4	8	0	-0.73941	-1.09524	-0.383577	1.51e-05	****
D3	AminoAcids	as.factor(Day)	4	9	0	-0.866792	-1.22263	-0.510959	1.35e-06	****
D3	AminoAcids	as.factor(Day)	4	10	0	-0.894738	-1.25057	-0.538906	8.14e-07	****
D3	AminoAcids	as.factor(Day)	5	6	0	-0.044999	-0.400832	0.310834	1	ns
D3	AminoAcids	as.factor(Day)	5	7	0	-0.254523	-0.610356	0.10131	0.309	ns
D3	AminoAcids	as.factor(Day)	5	8	0	-0.266647	-0.62248	0.0891858	0.256	ns
D3	AminoAcids	as.factor(Day)	5	9	0	-0.39403	-0.749863	-0.038197	0.0227	*
D3	AminoAcids	as.factor(Day)	5	10	0	-0.421976	-0.777809	-0.0661431	0.0125	*
D3	AminoAcids	as.factor(Day)	6	7	0	-0.209524	-0.565357	0.146309	0.556	ns
D3	AminoAcids	as.factor(Day)	6	8	0	-0.221648	-0.577481	0.134185	0.484	ns
D3	AminoAcids	as.factor(Day)	6	9	0	-0.349031	-0.704864	0.00680204	0.0573	ns
D3	AminoAcids	as.factor(Day)	6	10	0	-0.376977	-0.73281	-0.0211441	0.0324	*
D3	AminoAcids	as.factor(Day)	7	8	0	-0.0121244	-0.367957	0.343708	1	ns
D3	AminoAcids	as.factor(Day)	7	9	0	-0.139507	-0.49534	0.216326	0.917	ns
D3	AminoAcids	as.factor(Day)	7	10	0	-0.167453	-0.523286	0.18838	0.801	ns
D3	AminoAcids	as.factor(Day)	8	9	0	-0.127383	-0.483216	0.22845	0.95	ns
D3	AminoAcids	as.factor(Day)	8	10	0	-0.155329	-0.511162	0.200504	0.858	ns
D3	AminoAcids	as.factor(Day)	9	10	0	-0.0279461	-0.383779	0.327887	1	ns
D3	Tryptone	as.factor(Day)	1	2	0	-1.01041	-1.30569	-0.715142	4.47e-09	****
D3	Tryptone	as.factor(Day)	1	3	0	-1.52979	-1.82506	-1.23452	2.08e-12	****
D3	Tryptone	as.factor(Day)	1	4	0	-2.03581	-2.33108	-1.74053	3.18e-14	****
D3	Tryptone	as.factor(Day)	1	5	0	-2.43094	-2.72621	-2.13566	1.95e-14	****
D3	Tryptone	as.factor(Day)	1	6	0	-2.52999	-2.82527	-2.23472	1.93e-14	****
D3	Tryptone	as.factor(Day)	1	7	0	-2.63299	-2.92827	-2.33772	1.93e-14	****
D3	Tryptone	as.factor(Day)	1	8	0	-2.66255	-2.95782	-2.36727	1.92e-14	****
D3	Tryptone	as.factor(Day)	1	9	0	-2.85308	-3.14835	-2.55781	1.92e-14	****
D3	Tryptone	as.factor(Day)	1	10	0	-2.76742	-3.0627	-2.47215	1.92e-14	****
D3	Tryptone	as.factor(Day)	2	3	0	-0.519374	-0.814647	-0.224102	0.000154	***
D3	Tryptone	as.factor(Day)	2	4	0	-1.02539	-1.32067	-0.73012	3.45e-09	****
D3	Tryptone	as.factor(Day)	2	5	0	-1.42052	-1.71579	-1.12525	9.14e-12	****
D3	Tryptone	as.factor(Day)	2	6	0	-1.51958	-1.81485	-1.22431	2.38e-12	****
D3	Tryptone	as.factor(Day)	2	7	0	-1.62258	-1.91785	-1.32731	6.45e-13	****
D3	Tryptone	as.factor(Day)	2	8	0	-1.65213	-1.94741	-1.35686	4.59e-13	****
D3	Tryptone	as.factor(Day)	2	9	0	-1.84267	-2.13794	-1.54739	8.34e-14	****
D3	Tryptone	as.factor(Day)	2	10	0	-1.75701	-2.05228	-1.46174	1.61e-13	****
D3	Tryptone	as.factor(Day)	3	4	0	-0.506019	-0.801292	-0.210746	0.000216	***
D3	Tryptone	as.factor(Day)	3	5	0	-0.901147	-1.19642	-0.605874	3.28e-08	****
D3	Tryptone	as.factor(Day)	3	6	0	-1.0002	-1.29548	-0.704932	5.35e-09	****
D3	Tryptone	as.factor(Day)	3	7	0	-1.1032	-1.39848	-0.807932	9.33e-10	****
D3	Tryptone	as.factor(Day)	3	8	0	-1.13276	-1.42803	-0.837486	5.81e-10	****
D3	Tryptone	as.factor(Day)	3	9	0	-1.32329	-1.61856	-1.02802	3.51e-11	****
D3	Tryptone	as.factor(Day)	3	10	0	-1.23764	-1.53291	-0.942363	1.19e-10	****
D3	Tryptone	as.factor(Day)	4	5	0	-0.395128	-0.690401	-0.0998553	0.00387	**
D3	Tryptone	as.factor(Day)	4	6	0	-0.494186	-0.789459	-0.198913	0.000292	***
D3	Tryptone	as.factor(Day)	4	7	0	-0.597186	-0.892459	-0.301913	2.24e-05	****
D3	Tryptone	as.factor(Day)	4	8	0	-0.62674	-0.922013	-0.331467	1.11e-05	****
D3	Tryptone	as.factor(Day)	4	9	0	-0.817272	-1.11255	-0.521999	1.7e-07	****
D3	Tryptone	as.factor(Day)	4	10	0	-0.731617	-1.02689	-0.436344	1.03e-06	****
D3	Tryptone	as.factor(Day)	5	6	0	-0.0990576	-0.394331	0.196215	0.966	ns
D3	Tryptone	as.factor(Day)	5	7	0	-0.202058	-0.497331	0.093215	0.363	ns
D3	Tryptone	as.factor(Day)	5	8	0	-0.231611	-0.526884	0.0636615	0.209	ns
D3	Tryptone	as.factor(Day)	5	9	0	-0.422144	-0.717417	-0.126871	0.0019	**
D3	Tryptone	as.factor(Day)	5	10	0	-0.336489	-0.631762	-0.0412157	0.0178	*
D3	Tryptone	as.factor(Day)	6	7	0	-0.103	-0.398273	0.192273	0.957	ns
D3	Tryptone	as.factor(Day)	6	8	0	-0.132554	-0.427827	0.162719	0.838	ns
D3	Tryptone	as.factor(Day)	6	9	0	-0.323086	-0.618359	-0.0278134	0.0251	*
D3	Tryptone	as.factor(Day)	6	10	0	-0.237431	-0.532704	0.0578419	0.186	ns
D3	Tryptone	as.factor(Day)	7	8	0	-0.0295536	-0.324826	0.265719	1	ns
D3	Tryptone	as.factor(Day)	7	9	0	-0.220086	-0.515359	0.0751869	0.262	ns
D3	Tryptone	as.factor(Day)	7	10	0	-0.134431	-0.429704	0.160842	0.828	ns
D3	Tryptone	as.factor(Day)	8	9	0	-0.190532	-0.485805	0.10474	0.438	ns
D3	Tryptone	as.factor(Day)	8	10	0	-0.104877	-0.40015	0.190396	0.952	ns
D3	Tryptone	as.factor(Day)	9	10	0	0.0856553	-0.209618	0.380928	0.987	ns

## Sheet: Supp8.OF.Nitrogen.Tuke
Donor	Day	term	group1 (Amino Acid Source)	group2 (Amino Acid Source)	null.value	estimate	conf.low	conf.high	p.adj	p.adj.signif
D1	1	as.factor(Nitrogen)	AminoAcids	Tryptone	0	-18	-50.6947	14.6947	0.201	ns
D1	2	as.factor(Nitrogen)	AminoAcids	Tryptone	0	15.6667	-5.39703	36.7304	0.108	ns
D1	3	as.factor(Nitrogen)	AminoAcids	Tryptone	0	6	-3.7506	15.7506	0.163	ns
D1	4	as.factor(Nitrogen)	AminoAcids	Tryptone	0	1.66667	-7.30625	10.6396	0.633	ns
D1	5	as.factor(Nitrogen)	AminoAcids	Tryptone	0	1.66667	-12.0917	15.425	0.754	ns
D1	6	as.factor(Nitrogen)	AminoAcids	Tryptone	0	-7	-13.3448	-0.65519	0.0375	*
D1	7	as.factor(Nitrogen)	AminoAcids	Tryptone	0	5	-0.235338	10.2353	0.0569	ns
D1	8	as.factor(Nitrogen)	AminoAcids	Tryptone	0	-1.66667	-10.1992	6.86589	0.616	ns
D1	9	as.factor(Nitrogen)	AminoAcids	Tryptone	0	1.33333	-13.1232	15.7899	0.811	ns
D1	10	as.factor(Nitrogen)	AminoAcids	Tryptone	0	-2	-15.4753	11.4753	0.701	ns
D2	1	as.factor(Nitrogen)	AminoAcids	Tryptone	0	7.66667	-6.96655	22.2999	0.219	ns
D2	2	as.factor(Nitrogen)	AminoAcids	Tryptone	0	-3.33333	-30.9277	24.261	0.754	ns
D2	3	as.factor(Nitrogen)	AminoAcids	Tryptone	0	6.33333	-6.55719	19.2239	0.244	ns
D2	4	as.factor(Nitrogen)	AminoAcids	Tryptone	0	13	4.7222	21.2778	0.0121	*
D2	5	as.factor(Nitrogen)	AminoAcids	Tryptone	0	1.33333	-7.92152	10.5882	0.71	ns
D2	6	as.factor(Nitrogen)	AminoAcids	Tryptone	0	7	0.39071	13.6093	0.0424	*
D2	7	as.factor(Nitrogen)	AminoAcids	Tryptone	0	5	0.466064	9.53394	0.0376	*
D2	8	as.factor(Nitrogen)	AminoAcids	Tryptone	0	7.66667	-2.63911	17.9724	0.108	ns
D2	9	as.factor(Nitrogen)	AminoAcids	Tryptone	0	8.33333	2.05638	14.6103	0.0211	*
D2	10	as.factor(Nitrogen)	AminoAcids	Tryptone	0	-0.333333	-11.4005	10.7339	0.937	ns
D3	1	as.factor(Nitrogen)	AminoAcids	Tryptone	0	2	-12.3077	16.3077	0.718	ns
D3	2	as.factor(Nitrogen)	AminoAcids	Tryptone	0	4.33333	-9.61051	18.2772	0.437	ns
D3	3	as.factor(Nitrogen)	AminoAcids	Tryptone	0	2	-9.41015	13.4102	0.652	ns
D3	4	as.factor(Nitrogen)	AminoAcids	Tryptone	0	0.333333	-5.51995	6.18662	0.882	ns
D3	5	as.factor(Nitrogen)	AminoAcids	Tryptone	0	0.666667	-3.67425	5.00758	0.692	ns
D3	6	as.factor(Nitrogen)	AminoAcids	Tryptone	0	-2	-5.46285	1.46285	0.184	ns
D3	7	as.factor(Nitrogen)	AminoAcids	Tryptone	0	-1	-3.06945	1.06945	0.251	ns
D3	8	as.factor(Nitrogen)	AminoAcids	Tryptone	0	-3.33333	-11.714	5.0473	0.331	ns
D3	9	as.factor(Nitrogen)	AminoAcids	Tryptone	0	-3	-7.43847	1.43847	0.134	ns
D3	10	as.factor(Nitrogen)	AminoAcids	Tryptone	0	0.666667	-4.7298	6.06313	0.749	ns

## Sheet: Supp9.SE.Nitrogen.TukeyH
Donor	Day	term	group1 (Amino Acid Source)	group2 (Amino Acid Source)	null.value	estimate	conf.low	conf.high	p.adj	p.adj.signif
D1	1	as.factor(Nitrogen)	AminoAcids	Tryptone	0	-0.150929	-0.330279	0.0284212	0.0797	ns
D1	2	as.factor(Nitrogen)	AminoAcids	Tryptone	0	0.329363	0.177261	0.481465	0.00386	**
D1	3	as.factor(Nitrogen)	AminoAcids	Tryptone	0	0.132095	-0.0894049	0.353595	0.173	ns
D1	4	as.factor(Nitrogen)	AminoAcids	Tryptone	0	0.139599	0.0122123	0.266985	0.0383	*
D1	5	as.factor(Nitrogen)	AminoAcids	Tryptone	0	0.00687038	-0.188101	0.201842	0.927	ns
D1	6	as.factor(Nitrogen)	AminoAcids	Tryptone	0	0.0500823	-0.0733767	0.173541	0.323	ns
D1	7	as.factor(Nitrogen)	AminoAcids	Tryptone	0	0.200921	-0.0143624	0.416204	0.0606	ns
D1	8	as.factor(Nitrogen)	AminoAcids	Tryptone	0	0.0704909	-0.178994	0.319976	0.477	ns
D1	9	as.factor(Nitrogen)	AminoAcids	Tryptone	0	0.103906	-0.242486	0.450299	0.452	ns
D1	10	as.factor(Nitrogen)	AminoAcids	Tryptone	0	-0.0120079	-0.11085	0.0868346	0.753	ns
D2	1	as.factor(Nitrogen)	AminoAcids	Tryptone	0	-0.119719	-0.541514	0.302076	0.475	ns
D2	2	as.factor(Nitrogen)	AminoAcids	Tryptone	0	0.0345354	-0.335265	0.404336	0.808	ns
D2	3	as.factor(Nitrogen)	AminoAcids	Tryptone	0	0.0649506	-0.12337	0.253271	0.392	ns
D2	4	as.factor(Nitrogen)	AminoAcids	Tryptone	0	0.12654	-0.0728415	0.325921	0.153	ns
D2	5	as.factor(Nitrogen)	AminoAcids	Tryptone	0	0.0623401	-0.129058	0.253739	0.417	ns
D2	6	as.factor(Nitrogen)	AminoAcids	Tryptone	0	0.0987662	-0.0595213	0.257054	0.158	ns
D2	7	as.factor(Nitrogen)	AminoAcids	Tryptone	0	0.0498416	-0.210912	0.310595	0.624	ns
D2	8	as.factor(Nitrogen)	AminoAcids	Tryptone	0	0.0535961	-0.29	0.397192	0.687	ns
D2	9	as.factor(Nitrogen)	AminoAcids	Tryptone	0	0.173528	-0.141644	0.488699	0.201	ns
D2	10	as.factor(Nitrogen)	AminoAcids	Tryptone	0	0.0530966	-0.28639	0.392583	0.687	ns
D3	1	as.factor(Nitrogen)	AminoAcids	Tryptone	0	0.0471632	-0.142145	0.236471	0.527	ns
D3	2	as.factor(Nitrogen)	AminoAcids	Tryptone	0	0.151719	-0.0863382	0.389776	0.152	ns
D3	3	as.factor(Nitrogen)	AminoAcids	Tryptone	0	0.0170181	-0.22201	0.256047	0.853	ns
D3	4	as.factor(Nitrogen)	AminoAcids	Tryptone	0	-0.161854	-0.427321	0.103614	0.166	ns
D3	5	as.factor(Nitrogen)	AminoAcids	Tryptone	0	-0.0842193	-0.325574	0.157136	0.387	ns
D3	6	as.factor(Nitrogen)	AminoAcids	Tryptone	0	-0.138278	-0.315213	0.0386574	0.0958	ns
D3	7	as.factor(Nitrogen)	AminoAcids	Tryptone	0	-0.0317545	-0.330161	0.266652	0.782	ns
D3	8	as.factor(Nitrogen)	AminoAcids	Tryptone	0	-0.0491837	-0.139743	0.0413761	0.206	ns
D3	9	as.factor(Nitrogen)	AminoAcids	Tryptone	0	-0.112333	-0.398171	0.173505	0.337	ns
D3	10	as.factor(Nitrogen)	AminoAcids	Tryptone	0	0.00126808	-0.409292	0.411828	0.994	ns

## Sheet: Supp10.Pct.Days.TukeyHSD
Donor	Nitrogen	term	group1 (Day)	group2 (Day)	null.value	estimate	conf.low	conf.high	p.adj	p.adj.signif
D1	AminoAcids	as.factor(Day)	1	2	0	-40.4097	-53.6541	-27.1653	3.3e-08	****
D1	AminoAcids	as.factor(Day)	1	3	0	-55.3073	-68.5517	-42.0628	1.27e-10	****
D1	AminoAcids	as.factor(Day)	1	4	0	-66.8529	-80.0973	-53.6085	3.52e-12	****
D1	AminoAcids	as.factor(Day)	1	5	0	-68.3426	-81.5871	-55.0982	2.26e-12	****
D1	AminoAcids	as.factor(Day)	1	6	0	-67.4115	-80.656	-54.1671	2.98e-12	****
D1	AminoAcids	as.factor(Day)	1	7	0	-72.9981	-86.2426	-59.7537	6.09e-13	****
D1	AminoAcids	as.factor(Day)	1	8	0	-69.2737	-82.5182	-56.0293	1.72e-12	****
D1	AminoAcids	as.factor(Day)	1	9	0	-71.6946	-84.939	-58.4502	8.65e-13	****
D1	AminoAcids	as.factor(Day)	1	10	0	-74.4879	-87.7323	-61.2435	4.17e-13	****
D1	AminoAcids	as.factor(Day)	2	3	0	-14.8976	-28.142	-1.65316	0.0199	*
D1	AminoAcids	as.factor(Day)	2	4	0	-26.4432	-39.6876	-13.1988	2.7e-05	****
D1	AminoAcids	as.factor(Day)	2	5	0	-27.933	-41.1774	-14.6885	1.22e-05	****
D1	AminoAcids	as.factor(Day)	2	6	0	-27.0019	-40.2463	-13.7574	2e-05	****
D1	AminoAcids	as.factor(Day)	2	7	0	-32.5885	-45.8329	-19.344	1.15e-06	****
D1	AminoAcids	as.factor(Day)	2	8	0	-28.8641	-42.1085	-15.6196	7.48e-06	****
D1	AminoAcids	as.factor(Day)	2	9	0	-31.2849	-44.5293	-18.0405	2.18e-06	****
D1	AminoAcids	as.factor(Day)	2	10	0	-34.0782	-47.3226	-20.8338	5.62e-07	****
D1	AminoAcids	as.factor(Day)	3	4	0	-11.5456	-24.79	1.69879	0.121	ns
D1	AminoAcids	as.factor(Day)	3	5	0	-13.0354	-26.2798	0.209034	0.056	ns
D1	AminoAcids	as.factor(Day)	3	6	0	-12.1043	-25.3487	1.14013	0.0913	ns
D1	AminoAcids	as.factor(Day)	3	7	0	-17.6909	-30.9353	-4.44646	0.00395	**
D1	AminoAcids	as.factor(Day)	3	8	0	-13.9665	-27.2109	-0.722065	0.0336	*
D1	AminoAcids	as.factor(Day)	3	9	0	-16.3873	-29.6318	-3.14292	0.00845	**
D1	AminoAcids	as.factor(Day)	3	10	0	-19.1806	-32.425	-5.93622	0.00165	**
D1	AminoAcids	as.factor(Day)	4	5	0	-1.48976	-14.7342	11.7547	1	ns
D1	AminoAcids	as.factor(Day)	4	6	0	-0.558659	-13.8031	12.6858	1	ns
D1	AminoAcids	as.factor(Day)	4	7	0	-6.14525	-19.3897	7.09916	0.813	ns
D1	AminoAcids	as.factor(Day)	4	8	0	-2.42086	-15.6653	10.8236	1	ns
D1	AminoAcids	as.factor(Day)	4	9	0	-4.84171	-18.0861	8.4027	0.944	ns
D1	AminoAcids	as.factor(Day)	4	10	0	-7.63501	-20.8794	5.60941	0.583	ns
D1	AminoAcids	as.factor(Day)	5	6	0	0.931099	-12.3133	14.1755	1	ns
D1	AminoAcids	as.factor(Day)	5	7	0	-4.65549	-17.8999	8.58892	0.955	ns
D1	AminoAcids	as.factor(Day)	5	8	0	-0.931099	-14.1755	12.3133	1	ns
D1	AminoAcids	as.factor(Day)	5	9	0	-3.35196	-16.5964	9.89246	0.995	ns
D1	AminoAcids	as.factor(Day)	5	10	0	-6.14525	-19.3897	7.09916	0.813	ns
D1	AminoAcids	as.factor(Day)	6	7	0	-5.58659	-18.831	7.65782	0.88	ns
D1	AminoAcids	as.factor(Day)	6	8	0	-1.8622	-15.1066	11.3822	1	ns
D1	AminoAcids	as.factor(Day)	6	9	0	-4.28305	-17.5275	8.96136	0.973	ns
D1	AminoAcids	as.factor(Day)	6	10	0	-7.07635	-20.3208	6.16807	0.674	ns
D1	AminoAcids	as.factor(Day)	7	8	0	3.72439	-9.52002	16.9688	0.989	ns
D1	AminoAcids	as.factor(Day)	7	9	0	1.30354	-11.9409	14.548	1	ns
D1	AminoAcids	as.factor(Day)	7	10	0	-1.48976	-14.7342	11.7547	1	ns
D1	AminoAcids	as.factor(Day)	8	9	0	-2.42086	-15.6653	10.8236	1	ns
D1	AminoAcids	as.factor(Day)	8	10	0	-5.21415	-18.4586	8.03026	0.915	ns
D1	AminoAcids	as.factor(Day)	9	10	0	-2.7933	-16.0377	10.4511	0.999	ns
D1	Tryptone	as.factor(Day)	1	2	0	-23.8683	-33.0559	-14.6807	4.81e-07	****
D1	Tryptone	as.factor(Day)	1	3	0	-46.2963	-55.4839	-37.1087	3.65e-12	****
D1	Tryptone	as.factor(Day)	1	4	0	-61.7284	-70.916	-52.5408	3.86e-14	****
D1	Tryptone	as.factor(Day)	1	5	0	-63.3745	-72.5621	-54.1869	3.16e-14	****
D1	Tryptone	as.factor(Day)	1	6	0	-67.6955	-76.8831	-58.5079	2.29e-14	****
D1	Tryptone	as.factor(Day)	1	7	0	-66.4609	-75.6485	-57.2733	2.44e-14	****
D1	Tryptone	as.factor(Day)	1	8	0	-66.4609	-75.6485	-57.2733	2.44e-14	****
D1	Tryptone	as.factor(Day)	1	9	0	-67.284	-76.4715	-58.0964	2.33e-14	****
D1	Tryptone	as.factor(Day)	1	10	0	-72.428	-81.6156	-63.2404	2.01e-14	****
D1	Tryptone	as.factor(Day)	2	3	0	-22.428	-31.6156	-13.2404	1.3e-06	****
D1	Tryptone	as.factor(Day)	2	4	0	-37.8601	-47.0477	-28.6725	1.61e-10	****
D1	Tryptone	as.factor(Day)	2	5	0	-39.5062	-48.6938	-30.3186	7.48e-11	****
D1	Tryptone	as.factor(Day)	2	6	0	-43.8272	-53.0147	-34.6396	1.08e-11	****
D1	Tryptone	as.factor(Day)	2	7	0	-42.5926	-51.7802	-33.405	1.86e-11	****
D1	Tryptone	as.factor(Day)	2	8	0	-42.5926	-51.7802	-33.405	1.86e-11	****
D1	Tryptone	as.factor(Day)	2	9	0	-43.4156	-52.6032	-34.2281	1.29e-11	****
D1	Tryptone	as.factor(Day)	2	10	0	-48.5597	-57.7473	-39.3721	1.39e-12	****
D1	Tryptone	as.factor(Day)	3	4	0	-15.4321	-24.6197	-6.24451	0.000279	***
D1	Tryptone	as.factor(Day)	3	5	0	-17.0782	-26.2658	-7.8906	7.32e-05	****
D1	Tryptone	as.factor(Day)	3	6	0	-21.3992	-30.5868	-12.2116	2.72e-06	****
D1	Tryptone	as.factor(Day)	3	7	0	-20.1646	-29.3522	-10.977	6.73e-06	****
D1	Tryptone	as.factor(Day)	3	8	0	-20.1646	-29.3522	-10.977	6.73e-06	****
D1	Tryptone	as.factor(Day)	3	9	0	-20.9877	-30.1752	-11.8001	3.66e-06	****
D1	Tryptone	as.factor(Day)	3	10	0	-26.1317	-35.3193	-16.9441	1.08e-07	****
D1	Tryptone	as.factor(Day)	4	5	0	-1.64609	-10.8337	7.5415	1	ns
D1	Tryptone	as.factor(Day)	4	6	0	-5.96708	-15.1547	3.22051	0.43	ns
D1	Tryptone	as.factor(Day)	4	7	0	-4.73251	-13.9201	4.45508	0.714	ns
D1	Tryptone	as.factor(Day)	4	8	0	-4.73251	-13.9201	4.45508	0.714	ns
D1	Tryptone	as.factor(Day)	4	9	0	-5.55556	-14.7431	3.63203	0.522	ns
D1	Tryptone	as.factor(Day)	4	10	0	-10.6996	-19.8872	-1.512	0.0147	*
D1	Tryptone	as.factor(Day)	5	6	0	-4.32099	-13.5086	4.8666	0.801	ns
D1	Tryptone	as.factor(Day)	5	7	0	-3.08642	-12.274	6.10117	0.966	ns
D1	Tryptone	as.factor(Day)	5	8	0	-3.08642	-12.274	6.10117	0.966	ns
D1	Tryptone	as.factor(Day)	5	9	0	-3.90947	-13.0971	5.27812	0.874	ns
D1	Tryptone	as.factor(Day)	5	10	0	-9.0535	-18.2411	0.134089	0.0555	ns
D1	Tryptone	as.factor(Day)	6	7	0	1.23457	-7.95302	10.4222	1	ns
D1	Tryptone	as.factor(Day)	6	8	0	1.23457	-7.95302	10.4222	1	ns
D1	Tryptone	as.factor(Day)	6	9	0	0.411523	-8.77606	9.59911	1	ns
D1	Tryptone	as.factor(Day)	6	10	0	-4.73251	-13.9201	4.45508	0.714	ns
D1	Tryptone	as.factor(Day)	7	8	0	-1.42109e-14	-9.18759	9.18759	1	ns
D1	Tryptone	as.factor(Day)	7	9	0	-0.823045	-10.0106	8.36454	1	ns
D1	Tryptone	as.factor(Day)	7	10	0	-5.96708	-15.1547	3.22051	0.43	ns
D1	Tryptone	as.factor(Day)	8	9	0	-0.823045	-10.0106	8.36454	1	ns
D1	Tryptone	as.factor(Day)	8	10	0	-5.96708	-15.1547	3.22051	0.43	ns
D1	Tryptone	as.factor(Day)	9	10	0	-5.14403	-14.3316	4.04355	0.619	ns
D2	AminoAcids	as.factor(Day)	1	2	0	-28.0255	-40.5927	-15.4582	5.29e-06	****
D2	AminoAcids	as.factor(Day)	1	3	0	-48.8323	-61.3995	-36.265	4.62e-10	****
D2	AminoAcids	as.factor(Day)	1	4	0	-58.3864	-70.9536	-45.8192	1.79e-11	****
D2	AminoAcids	as.factor(Day)	1	5	0	-61.3588	-73.926	-48.7916	6.84e-12	****
D2	AminoAcids	as.factor(Day)	1	6	0	-68.1529	-80.7201	-55.5856	8.34e-13	****
D2	AminoAcids	as.factor(Day)	1	7	0	-68.7898	-81.357	-56.2226	6.96e-13	****
D2	AminoAcids	as.factor(Day)	1	8	0	-73.673	-86.2403	-61.1058	2.04e-13	****
D2	AminoAcids	as.factor(Day)	1	9	0	-76.1671	-88.7343	-63.5999	1.23e-13	****
D2	AminoAcids	as.factor(Day)	1	10	0	-76.0085	-88.5757	-63.4413	1.27e-13	****
D2	AminoAcids	as.factor(Day)	2	3	0	-20.8068	-33.374	-8.23956	0.000335	***
D2	AminoAcids	as.factor(Day)	2	4	0	-30.3609	-42.9282	-17.7937	1.54e-06	****
D2	AminoAcids	as.factor(Day)	2	5	0	-33.3333	-45.9006	-20.7661	3.43e-07	****
D2	AminoAcids	as.factor(Day)	2	6	0	-40.1274	-52.6946	-27.5602	1.51e-08	****
D2	AminoAcids	as.factor(Day)	2	7	0	-40.7643	-53.3316	-28.1971	1.15e-08	****
D2	AminoAcids	as.factor(Day)	2	8	0	-45.6476	-58.2148	-33.0803	1.55e-09	****
D2	AminoAcids	as.factor(Day)	2	9	0	-48.1416	-60.7089	-35.5744	5.96e-10	****
D2	AminoAcids	as.factor(Day)	2	10	0	-47.983	-60.5502	-35.4158	6.32e-10	****
D2	AminoAcids	as.factor(Day)	3	4	0	-9.55414	-22.1214	3.01309	0.241	ns
D2	AminoAcids	as.factor(Day)	3	5	0	-12.5265	-25.0938	0.0406905	0.0512	ns
D2	AminoAcids	as.factor(Day)	3	6	0	-19.3206	-31.8878	-6.75336	0.000828	***
D2	AminoAcids	as.factor(Day)	3	7	0	-19.9575	-32.5248	-7.39031	0.000561	***
D2	AminoAcids	as.factor(Day)	3	8	0	-24.8408	-37.408	-12.2735	3.11e-05	****
D2	AminoAcids	as.factor(Day)	3	9	0	-27.3348	-39.9021	-14.7676	7.7e-06	****
D2	AminoAcids	as.factor(Day)	3	10	0	-27.1762	-39.7435	-14.609	8.4e-06	****
D2	AminoAcids	as.factor(Day)	4	5	0	-2.9724	-15.5396	9.59483	0.997	ns
D2	AminoAcids	as.factor(Day)	4	6	0	-9.76645	-22.3337	2.80078	0.218	ns
D2	AminoAcids	as.factor(Day)	4	7	0	-10.4034	-22.9706	2.16383	0.16	ns
D2	AminoAcids	as.factor(Day)	4	8	0	-15.2866	-27.8539	-2.71939	0.00992	**
D2	AminoAcids	as.factor(Day)	4	9	0	-17.7807	-30.3479	-5.21346	0.00214	**
D2	AminoAcids	as.factor(Day)	4	10	0	-17.6221	-30.1893	-5.05485	0.00236	**
D2	AminoAcids	as.factor(Day)	5	6	0	-6.79406	-19.3613	5.77317	0.661	ns
D2	AminoAcids	as.factor(Day)	5	7	0	-7.431	-19.9982	5.13623	0.551	ns
D2	AminoAcids	as.factor(Day)	5	8	0	-12.3142	-24.8815	0.253005	0.0577	ns
D2	AminoAcids	as.factor(Day)	5	9	0	-14.8083	-27.3755	-2.24106	0.0133	*
D2	AminoAcids	as.factor(Day)	5	10	0	-14.6497	-27.2169	-2.08245	0.0146	*
D2	AminoAcids	as.factor(Day)	6	7	0	-0.636943	-13.2042	11.9303	1	ns
D2	AminoAcids	as.factor(Day)	6	8	0	-5.52017	-18.0874	7.04706	0.854	ns
D2	AminoAcids	as.factor(Day)	6	9	0	-8.01424	-20.5815	4.55299	0.453	ns
D2	AminoAcids	as.factor(Day)	6	10	0	-7.85563	-20.4229	4.7116	0.479	ns
D2	AminoAcids	as.factor(Day)	7	8	0	-4.88323	-17.4505	7.684	0.921	ns
D2	AminoAcids	as.factor(Day)	7	9	0	-7.37729	-19.9445	5.18993	0.56	ns
D2	AminoAcids	as.factor(Day)	7	10	0	-7.21868	-19.7859	5.34855	0.588	ns
D2	AminoAcids	as.factor(Day)	8	9	0	-2.49407	-15.0613	10.0732	0.999	ns
D2	AminoAcids	as.factor(Day)	8	10	0	-2.33546	-14.9027	10.2318	1	ns
D2	AminoAcids	as.factor(Day)	9	10	0	0.158611	-12.4086	12.7258	1	ns
D2	Tryptone	as.factor(Day)	1	2	0	-32.3529	-38.884	-25.8219	5.13e-12	****
D2	Tryptone	as.factor(Day)	1	3	0	-45.8824	-52.4134	-39.3513	2.82e-14	****
D2	Tryptone	as.factor(Day)	1	4	0	-50.7843	-57.3154	-44.2533	2.04e-14	****
D2	Tryptone	as.factor(Day)	1	5	0	-60.3922	-66.9232	-53.8611	1.92e-14	****
D2	Tryptone	as.factor(Day)	1	6	0	-63.3333	-69.8644	-56.8023	1.92e-14	****
D2	Tryptone	as.factor(Day)	1	7	0	-65.098	-71.6291	-58.567	1.92e-14	****
D2	Tryptone	as.factor(Day)	1	8	0	-68.0392	-74.5703	-61.5082	1.92e-14	****
D2	Tryptone	as.factor(Day)	1	9	0	-69.2157	-75.7467	-62.6846	1.92e-14	****
D2	Tryptone	as.factor(Day)	1	10	0	-74.2688	-80.7998	-67.7377	1.92e-14	****
D2	Tryptone	as.factor(Day)	2	3	0	-13.5294	-20.0605	-6.99835	1.58e-05	****
D2	Tryptone	as.factor(Day)	2	4	0	-18.4314	-24.9624	-11.9003	1.23e-07	****
D2	Tryptone	as.factor(Day)	2	5	0	-28.0392	-34.5703	-21.5082	7.69e-11	****
D2	Tryptone	as.factor(Day)	2	6	0	-30.9804	-37.5115	-24.4493	1.2e-11	****
D2	Tryptone	as.factor(Day)	2	7	0	-32.7451	-39.2762	-26.214	4.03e-12	****
D2	Tryptone	as.factor(Day)	2	8	0	-35.6863	-42.2173	-29.1552	7.2e-13	****
D2	Tryptone	as.factor(Day)	2	9	0	-36.8627	-43.3938	-30.3317	3.91e-13	****
D2	Tryptone	as.factor(Day)	2	10	0	-41.9158	-48.4469	-35.3848	6.01e-14	****
D2	Tryptone	as.factor(Day)	3	4	0	-4.90196	-11.433	1.6291	0.255	ns
D2	Tryptone	as.factor(Day)	3	5	0	-14.5098	-21.0409	-7.97875	5.6e-06	****
D2	Tryptone	as.factor(Day)	3	6	0	-17.451	-23.982	-10.9199	3.04e-07	****
D2	Tryptone	as.factor(Day)	3	7	0	-19.2157	-25.7467	-12.6846	6.12e-08	****
D2	Tryptone	as.factor(Day)	3	8	0	-22.1569	-28.6879	-15.6258	5.21e-09	****
D2	Tryptone	as.factor(Day)	3	9	0	-23.3333	-29.8644	-16.8023	2.08e-09	****
D2	Tryptone	as.factor(Day)	3	10	0	-28.3864	-34.9175	-21.8554	6.15e-11	****
D2	Tryptone	as.factor(Day)	4	5	0	-9.60784	-16.1389	-3.07678	0.00138	**
D2	Tryptone	as.factor(Day)	4	6	0	-12.549	-19.0801	-6.01796	4.63e-05	****
D2	Tryptone	as.factor(Day)	4	7	0	-14.3137	-20.8448	-7.78267	6.87e-06	****
D2	Tryptone	as.factor(Day)	4	8	0	-17.2549	-23.786	-10.7238	3.66e-07	****
D2	Tryptone	as.factor(Day)	4	9	0	-18.4314	-24.9624	-11.9003	1.23e-07	****
D2	Tryptone	as.factor(Day)	4	10	0	-23.4845	-30.0155	-16.9534	1.85e-09	****
D2	Tryptone	as.factor(Day)	5	6	0	-2.94118	-9.47223	3.58988	0.836	ns
D2	Tryptone	as.factor(Day)	5	7	0	-4.70588	-11.2369	1.82518	0.301	ns
D2	Tryptone	as.factor(Day)	5	8	0	-7.64706	-14.1781	-1.116	0.0141	*
D2	Tryptone	as.factor(Day)	5	9	0	-8.82353	-15.3546	-2.29247	0.00351	**
D2	Tryptone	as.factor(Day)	5	10	0	-13.8766	-20.4077	-7.34555	1.09e-05	****
D2	Tryptone	as.factor(Day)	6	7	0	-1.76471	-8.29576	4.76635	0.992	ns
D2	Tryptone	as.factor(Day)	6	8	0	-4.70588	-11.2369	1.82518	0.301	ns
D2	Tryptone	as.factor(Day)	6	9	0	-5.88235	-12.4134	0.648705	0.0999	ns
D2	Tryptone	as.factor(Day)	6	10	0	-10.9354	-17.4665	-4.40437	0.00029	***
D2	Tryptone	as.factor(Day)	7	8	0	-2.94118	-9.47223	3.58988	0.836	ns
D2	Tryptone	as.factor(Day)	7	9	0	-4.11765	-10.6487	2.41341	0.468	ns
D2	Tryptone	as.factor(Day)	7	10	0	-9.17073	-15.7018	-2.63967	0.00232	**
D2	Tryptone	as.factor(Day)	8	9	0	-1.17647	-7.70753	5.35459	1	ns
D2	Tryptone	as.factor(Day)	8	10	0	-6.22955	-12.7606	0.301509	0.0694	ns
D2	Tryptone	as.factor(Day)	9	10	0	-5.05308	-11.5841	1.47798	0.223	ns
D3	AminoAcids	as.factor(Day)	1	2	0	-39.9267	-54.148	-25.7055	1.34e-07	****
D3	AminoAcids	as.factor(Day)	1	3	0	-60.4396	-74.6608	-46.2183	9.24e-11	****
D3	AminoAcids	as.factor(Day)	1	4	0	-64.8352	-79.0565	-50.6139	2.55e-11	****
D3	AminoAcids	as.factor(Day)	1	5	0	-69.9634	-84.1847	-55.7421	5.89e-12	****
D3	AminoAcids	as.factor(Day)	1	6	0	-70.696	-84.9173	-56.4747	4.79e-12	****
D3	AminoAcids	as.factor(Day)	1	7	0	-72.5275	-86.7488	-58.3062	2.86e-12	****
D3	AminoAcids	as.factor(Day)	1	8	0	-73.2601	-87.4814	-59.0388	2.34e-12	****
D3	AminoAcids	as.factor(Day)	1	9	0	-73.6264	-87.8477	-59.4051	2.11e-12	****
D3	AminoAcids	as.factor(Day)	1	10	0	-77.7173	-91.9386	-63.496	7.18e-13	****
D3	AminoAcids	as.factor(Day)	2	3	0	-20.5128	-34.7341	-6.29153	0.00172	**
D3	AminoAcids	as.factor(Day)	2	4	0	-24.9084	-39.1297	-10.6871	0.000162	***
D3	AminoAcids	as.factor(Day)	2	5	0	-30.0366	-44.2579	-15.8153	1.19e-05	****
D3	AminoAcids	as.factor(Day)	2	6	0	-30.7692	-44.9905	-16.5479	8.34e-06	****
D3	AminoAcids	as.factor(Day)	2	7	0	-32.6007	-46.822	-18.3794	3.47e-06	****
D3	AminoAcids	as.factor(Day)	2	8	0	-33.3333	-47.5546	-19.112	2.46e-06	****
D3	AminoAcids	as.factor(Day)	2	9	0	-33.6996	-47.9209	-19.4783	2.08e-06	****
D3	AminoAcids	as.factor(Day)	2	10	0	-37.7906	-52.0119	-23.5693	3.33e-07	****
D3	AminoAcids	as.factor(Day)	3	4	0	-4.3956	-18.6169	9.82568	0.98	ns
D3	AminoAcids	as.factor(Day)	3	5	0	-9.52381	-23.7451	4.69748	0.39	ns
D3	AminoAcids	as.factor(Day)	3	6	0	-10.2564	-24.4777	3.96488	0.3	ns
D3	AminoAcids	as.factor(Day)	3	7	0	-12.0879	-26.3092	2.13338	0.139	ns
D3	AminoAcids	as.factor(Day)	3	8	0	-12.8205	-27.0418	1.40078	0.0993	ns
D3	AminoAcids	as.factor(Day)	3	9	0	-13.1868	-27.4081	1.03448	0.0834	ns
D3	AminoAcids	as.factor(Day)	3	10	0	-17.2778	-31.4991	-3.05648	0.01	**
D3	AminoAcids	as.factor(Day)	4	5	0	-5.12821	-19.3495	9.09308	0.948	ns
D3	AminoAcids	as.factor(Day)	4	6	0	-5.86081	-20.0821	8.36048	0.893	ns
D3	AminoAcids	as.factor(Day)	4	7	0	-7.69231	-21.9136	6.52898	0.66	ns
D3	AminoAcids	as.factor(Day)	4	8	0	-8.42491	-22.6462	5.79638	0.549	ns
D3	AminoAcids	as.factor(Day)	4	9	0	-8.79121	-23.0125	5.43008	0.494	ns
D3	AminoAcids	as.factor(Day)	4	10	0	-12.8822	-27.1035	1.33912	0.0965	ns
D3	AminoAcids	as.factor(Day)	5	6	0	-0.732601	-14.9539	13.4887	1	ns
D3	AminoAcids	as.factor(Day)	5	7	0	-2.5641	-16.7854	11.6572	1	ns
D3	AminoAcids	as.factor(Day)	5	8	0	-3.2967	-17.518	10.9246	0.997	ns
D3	AminoAcids	as.factor(Day)	5	9	0	-3.663	-17.8843	10.5583	0.994	ns
D3	AminoAcids	as.factor(Day)	5	10	0	-7.75396	-21.9753	6.46733	0.651	ns
D3	AminoAcids	as.factor(Day)	6	7	0	-1.8315	-16.0528	12.3898	1	ns
D3	AminoAcids	as.factor(Day)	6	8	0	-2.5641	-16.7854	11.6572	1	ns
D3	AminoAcids	as.factor(Day)	6	9	0	-2.9304	-17.1517	11.2909	0.999	ns
D3	AminoAcids	as.factor(Day)	6	10	0	-7.02136	-21.2427	7.19993	0.757	ns
D3	AminoAcids	as.factor(Day)	7	8	0	-0.732601	-14.9539	13.4887	1	ns
D3	AminoAcids	as.factor(Day)	7	9	0	-1.0989	-15.3202	13.1224	1	ns
D3	AminoAcids	as.factor(Day)	7	10	0	-5.18986	-19.4111	9.03143	0.944	ns
D3	AminoAcids	as.factor(Day)	8	9	0	-0.3663	-14.5876	13.855	1	ns
D3	AminoAcids	as.factor(Day)	8	10	0	-4.45726	-18.6785	9.76403	0.978	ns
D3	AminoAcids	as.factor(Day)	9	10	0	-4.09096	-18.3122	10.1303	0.987	ns
D3	Tryptone	as.factor(Day)	1	2	0	-33.6634	-42.4199	-24.9068	5.59e-10	****
D3	Tryptone	as.factor(Day)	1	3	0	-54.4554	-63.212	-45.6989	8.7e-14	****
D3	Tryptone	as.factor(Day)	1	4	0	-60.066	-68.8226	-51.3095	3.29e-14	****
D3	Tryptone	as.factor(Day)	1	5	0	-64.3564	-73.113	-55.5999	2.31e-14	****
D3	Tryptone	as.factor(Day)	1	6	0	-67.6568	-76.4133	-58.9002	2.07e-14	****
D3	Tryptone	as.factor(Day)	1	7	0	-68.3168	-77.0734	-59.5603	2.04e-14	****
D3	Tryptone	as.factor(Day)	1	8	0	-71.2871	-80.0437	-62.5306	1.97e-14	****
D3	Tryptone	as.factor(Day)	1	9	0	-70.1991	-78.9557	-61.4426	1.98e-14	****
D3	Tryptone	as.factor(Day)	1	10	0	-69.1002	-77.8568	-60.3437	2.01e-14	****
D3	Tryptone	as.factor(Day)	2	3	0	-20.7921	-29.5486	-12.0355	2.01e-06	****
D3	Tryptone	as.factor(Day)	2	4	0	-26.4026	-35.1592	-17.6461	4.04e-08	****
D3	Tryptone	as.factor(Day)	2	5	0	-30.6931	-39.4496	-21.9365	2.92e-09	****
D3	Tryptone	as.factor(Day)	2	6	0	-33.9934	-42.7499	-25.2369	4.7e-10	****
D3	Tryptone	as.factor(Day)	2	7	0	-34.6535	-43.41	-25.8969	3.33e-10	****
D3	Tryptone	as.factor(Day)	2	8	0	-37.6238	-46.3803	-28.8672	7.58e-11	****
D3	Tryptone	as.factor(Day)	2	9	0	-36.5357	-45.2923	-27.7792	1.29e-10	****
D3	Tryptone	as.factor(Day)	2	10	0	-35.4368	-44.1934	-26.6803	2.23e-10	****
D3	Tryptone	as.factor(Day)	3	4	0	-5.61056	-14.3671	3.14599	0.447	ns
D3	Tryptone	as.factor(Day)	3	5	0	-9.90099	-18.6575	-1.14444	0.0191	*
D3	Tryptone	as.factor(Day)	3	6	0	-13.2013	-21.9579	-4.44477	0.00104	**
D3	Tryptone	as.factor(Day)	3	7	0	-13.8614	-22.6179	-5.10484	0.000583	***
D3	Tryptone	as.factor(Day)	3	8	0	-16.8317	-25.5882	-8.07514	4.61e-05	****
D3	Tryptone	as.factor(Day)	3	9	0	-15.7437	-24.5002	-6.98712	0.000115	***
D3	Tryptone	as.factor(Day)	3	10	0	-14.6448	-23.4013	-5.88821	0.000295	***
D3	Tryptone	as.factor(Day)	4	5	0	-4.29043	-13.047	4.46612	0.765	ns
D3	Tryptone	as.factor(Day)	4	6	0	-7.59076	-16.3473	1.16579	0.125	ns
D3	Tryptone	as.factor(Day)	4	7	0	-8.25083	-17.0074	0.505721	0.0752	ns
D3	Tryptone	as.factor(Day)	4	8	0	-11.2211	-19.9777	-2.46458	0.00601	**
D3	Tryptone	as.factor(Day)	4	9	0	-10.1331	-18.8896	-1.37656	0.0156	*
D3	Tryptone	as.factor(Day)	4	10	0	-9.0342	-17.7907	-0.277654	0.0398	*
D3	Tryptone	as.factor(Day)	5	6	0	-3.30033	-12.0569	5.45622	0.933	ns
D3	Tryptone	as.factor(Day)	5	7	0	-3.9604	-12.7169	4.79615	0.833	ns
D3	Tryptone	as.factor(Day)	5	8	0	-6.93069	-15.6872	1.82585	0.201	ns
D3	Tryptone	as.factor(Day)	5	9	0	-5.84267	-14.5992	2.91387	0.395	ns
D3	Tryptone	as.factor(Day)	5	10	0	-4.74377	-13.5003	4.01278	0.658	ns
D3	Tryptone	as.factor(Day)	6	7	0	-0.660066	-9.41661	8.09648	1	ns
D3	Tryptone	as.factor(Day)	6	8	0	-3.63036	-12.3869	5.12618	0.889	ns
D3	Tryptone	as.factor(Day)	6	9	0	-2.54234	-11.2989	6.2142	0.987	ns
D3	Tryptone	as.factor(Day)	6	10	0	-1.44344	-10.2	7.31311	1	ns
D3	Tryptone	as.factor(Day)	7	8	0	-2.9703	-11.7268	5.78625	0.964	ns
D3	Tryptone	as.factor(Day)	7	9	0	-1.88228	-10.6388	6.87427	0.998	ns
D3	Tryptone	as.factor(Day)	7	10	0	-0.783375	-9.53992	7.97317	1	ns
D3	Tryptone	as.factor(Day)	8	9	0	1.08802	-7.66853	9.84457	1	ns
D3	Tryptone	as.factor(Day)	8	10	0	2.18692	-6.56962	10.9435	0.995	ns
D3	Tryptone	as.factor(Day)	9	10	0	1.0989	-7.65765	9.85545	1	ns
